# Supplementary material for: Obesity-associated gene mutations across cancer types: a pan-cancer analysis of TCGA data
Source: BJC Rep. 2026 Mar 23;4:13. doi: 10.1038/s44276-026-00214-0 (PMC13009199; doi:10.1038/s44276-026-00214-0)
Supplement: Supplementary file 3 — Supplementary_table_1 [file 44276_2026_214_MOESM3_ESM.xlsx]

## Sheet: Foglio1
gene	estimate	p.value	status	p.adj	bmi_category	num_patients_mutated	total_patients	mutation_frequency	mutation_frequency_sd	cancer_type
AURKAIP1	9.82143e-15	1	success	1	NA	NA	NA	NA	NA	blca
PER3	-0.0782876	0.405368	success	1	<25	2	148	0.0135135	0.00949071	blca
PER3	-0.0782876	0.405368	success	1	>=25	3	208	0.0144231	0.0082669	blca
SLC45A1	-0.0287843	0.653861	success	1	<25	3	148	0.0202703	0.0115838	blca
SLC45A1	-0.0287843	0.653861	success	1	>=25	5	208	0.0240385	0.0106203	blca
ARID1A	0.0401625	0.00570071	success	0.597916	<25	31	148	0.209459	0.0334489	blca
ARID1A	0.0401625	0.00570071	success	0.597916	>=25	56	208	0.269231	0.0307554	blca
TRNAU1AP	0.0492447	0.713367	success	1	>=25	1	208	0.00480769	0.00479612	blca
BSDC1	-0.0963077	0.535141	success	1	<25	1	148	0.00675676	0.00673389	blca
BSDC1	-0.0963077	0.535141	success	1	>=25	1	208	0.00480769	0.00479612	blca
RLF	-0.0490602	0.363061	success	1	<25	8	148	0.0540541	0.0185873	blca
RLF	-0.0490602	0.363061	success	1	>=25	5	208	0.0240385	0.0106203	blca
SMAP2	-0.406892	0.195752	success	1	<25	1	148	0.00675676	0.00673389	blca
HIVEP3	0.00362432	0.924535	success	1	<25	5	148	0.0337838	0.0148512	blca
HIVEP3	0.00362432	0.924535	success	1	>=25	13	208	0.0625	0.0167839	blca
PRDX1	-0.0460929	0.67636	success	1	>=25	3	208	0.0144231	0.0082669	blca
ACOT11	-0.174229	0.0917313	success	1	<25	5	148	0.0337838	0.0148512	blca
ACOT11	-0.174229	0.0917313	success	1	>=25	1	208	0.00480769	0.00479612	blca
DOCK7	0.00653382	0.878235	success	1	<25	7	148	0.0472973	0.0174488	blca
DOCK7	0.00653382	0.878235	success	1	>=25	7	208	0.0336538	0.0125041	blca
SYDE2	0.0563941	0.664161	success	1	>=25	1	208	0.00480769	0.00479612	blca
ABCA4	0.046359	0.403862	success	1	>=25	6	208	0.0288462	0.0116053	blca
MAGI3	-0.124441	0.0636211	success	1	<25	8	148	0.0540541	0.0185873	blca
MAGI3	-0.124441	0.0636211	success	1	>=25	4	208	0.0192308	0.00952248	blca
HSD3B2	-0.0902547	0.555654	success	1	<25	1	148	0.00675676	0.00673389	blca
HSD3B2	-0.0902547	0.555654	success	1	>=25	1	208	0.00480769	0.00479612	blca
FLAD1	0.0861171	0.0659583	success	1	<25	1	148	0.00675676	0.00673389	blca
FLAD1	0.0861171	0.0659583	success	1	>=25	5	208	0.0240385	0.0106203	blca
HAPLN2	-0.0521205	0.699791	success	1	<25	1	148	0.00675676	0.00673389	blca
HAPLN2	-0.0521205	0.699791	success	1	>=25	1	208	0.00480769	0.00479612	blca
CD1A	0.0536746	0.480369	success	1	<25	1	148	0.00675676	0.00673389	blca
CD1A	0.0536746	0.480369	success	1	>=25	2	208	0.00961538	0.00676634	blca
LAMC1	0.0707845	0.047572	success	1	<25	1	148	0.00675676	0.00673389	blca
LAMC1	0.0707845	0.047572	success	1	>=25	8	208	0.0384615	0.0133341	blca
CTSE	-0.0133518	0.93812	success	1	>=25	1	208	0.00480769	0.00479612	blca
IL24	9.82143e-15	1	success	1	NA	NA	NA	NA	NA	blca
PFKFB2	-0.743001	0.079516	success	1	<25	1	148	0.00675676	0.00673389	blca
USH2A	-0.0232434	0.485909	success	1	<25	9	148	0.0608108	0.0196443	blca
USH2A	-0.0232434	0.485909	success	1	>=25	20	208	0.0961538	0.0204408	blca
NVL	0.138975	4.74153e-07	success	0.000160827	<25	3	148	0.0202703	0.0115838	blca
NVL	0.138975	4.74153e-07	success	0.000160827	>=25	3	208	0.0144231	0.0082669	blca
LYST	0.0362317	0.226151	success	1	<25	7	148	0.0472973	0.0174488	blca
LYST	0.0362317	0.226151	success	1	>=25	16	208	0.0769231	0.0184763	blca
MYT1L	0.0497913	0.109167	success	1	<25	5	148	0.0337838	0.0148512	blca
MYT1L	0.0497913	0.109167	success	1	>=25	11	208	0.0528846	0.015518	blca
RHOB	0.0193135	0.602331	success	1	<25	6	148	0.0405405	0.0162117	blca
RHOB	0.0193135	0.602331	success	1	>=25	11	208	0.0528846	0.015518	blca
ITSN2	0.0107695	0.804319	success	1	<25	3	148	0.0202703	0.0115838	blca
ITSN2	0.0107695	0.804319	success	1	>=25	10	208	0.0480769	0.0148333	blca
FAM166C	9.82143e-15	1	success	1	NA	NA	NA	NA	NA	blca
FOSL2	-0.015049	0.880463	success	1	<25	1	148	0.00675676	0.00673389	blca
FOSL2	-0.015049	0.880463	success	1	>=25	2	208	0.00961538	0.00676634	blca
SLC30A6	-0.0980537	0.371551	success	1	<25	2	148	0.0135135	0.00949071	blca
SLC30A6	-0.0980537	0.371551	success	1	>=25	2	208	0.00961538	0.00676634	blca
BIRC6	-0.00572174	0.837431	success	1	<25	17	148	0.114865	0.02621	blca
BIRC6	-0.00572174	0.837431	success	1	>=25	19	208	0.0913462	0.0199762	blca
FAM98A	-0.488648	0.0118733	success	0.906829	<25	3	148	0.0202703	0.0115838	blca
ATP6V1E2	0.0908824	0.414738	success	1	>=25	1	208	0.00480769	0.00479612	blca
LRRTM1	-0.0295496	0.711874	success	1	<25	2	148	0.0135135	0.00949071	blca
LRRTM1	-0.0295496	0.711874	success	1	>=25	3	208	0.0144231	0.0082669	blca
ANKRD36	0.0804296	0.328992	success	1	>=25	2	208	0.00961538	0.00676634	blca
EIF5B	0.0282073	0.611806	success	1	<25	1	148	0.00675676	0.00673389	blca
EIF5B	0.0282073	0.611806	success	1	>=25	6	208	0.0288462	0.0116053	blca
DPP10	-0.033935	0.581976	success	1	<25	5	148	0.0337838	0.0148512	blca
DPP10	-0.033935	0.581976	success	1	>=25	4	208	0.0192308	0.00952248	blca
WDR33	0.00649056	0.893509	success	1	<25	4	148	0.027027	0.0133296	blca
WDR33	0.00649056	0.893509	success	1	>=25	7	208	0.0336538	0.0125041	blca
GPR39	-0.495115	0.139756	success	1	<25	1	148	0.00675676	0.00673389	blca
NCKAP5	0.00311781	0.936922	success	1	<25	5	148	0.0337838	0.0148512	blca
NCKAP5	0.00311781	0.936922	success	1	>=25	12	208	0.0576923	0.0161668	blca
ZEB2	-0.0809147	0.153657	success	1	<25	7	148	0.0472973	0.0174488	blca
ZEB2	-0.0809147	0.153657	success	1	>=25	7	208	0.0336538	0.0125041	blca
GALNT13	-0.0330148	0.72054	success	1	<25	1	148	0.00675676	0.00673389	blca
GALNT13	-0.0330148	0.72054	success	1	>=25	3	208	0.0144231	0.0082669	blca
G6PC2	0.0524187	0.69172	success	1	>=25	1	208	0.00480769	0.00479612	blca
SCRN3	-0.0382413	0.837399	success	1	>=25	1	208	0.00480769	0.00479612	blca
TTN	-0.00120023	0.930896	success	1	<25	57	148	0.385135	0.0400005	blca
TTN	-0.00120023	0.930896	success	1	>=25	94	208	0.451923	0.0345081	blca
ANKAR	0.0477985	0.350469	success	1	<25	2	148	0.0135135	0.00949071	blca
ANKAR	0.0477985	0.350469	success	1	>=25	5	208	0.0240385	0.0106203	blca
MYO1B	0.0389633	0.406836	success	1	<25	3	148	0.0202703	0.0115838	blca
MYO1B	0.0389633	0.406836	success	1	>=25	6	208	0.0288462	0.0116053	blca
DNAH7	0.00106647	0.971298	success	1	<25	17	148	0.114865	0.02621	blca
DNAH7	0.00106647	0.971298	success	1	>=25	14	208	0.0673077	0.0173728	blca
CDK15	0.0176254	0.77797	success	1	<25	3	148	0.0202703	0.0115838	blca
CDK15	0.0176254	0.77797	success	1	>=25	3	208	0.0144231	0.0082669	blca
NBEAL1	0.0166443	0.709252	success	1	<25	3	148	0.0202703	0.0115838	blca
NBEAL1	0.0166443	0.709252	success	1	>=25	9	208	0.0432692	0.0141076	blca
CYP20A1	0.0266187	0.798217	success	1	>=25	2	208	0.00961538	0.00676634	blca
RAPH1	-0.065845	0.385646	success	1	<25	3	148	0.0202703	0.0115838	blca
RAPH1	-0.065845	0.385646	success	1	>=25	4	208	0.0192308	0.00952248	blca
INO80D	0.00953729	0.873399	success	1	<25	3	148	0.0202703	0.0115838	blca
INO80D	0.00953729	0.873399	success	1	>=25	4	208	0.0192308	0.00952248	blca
ADAM23	-0.0312907	0.697182	success	1	<25	3	148	0.0202703	0.0115838	blca
ADAM23	-0.0312907	0.697182	success	1	>=25	2	208	0.00961538	0.00676634	blca
IDH1	-0.00695238	0.925666	success	1	<25	1	148	0.00675676	0.00673389	blca
IDH1	-0.00695238	0.925666	success	1	>=25	4	208	0.0192308	0.00952248	blca
FN1	-0.0321556	0.480248	success	1	<25	7	148	0.0472973	0.0174488	blca
FN1	-0.0321556	0.480248	success	1	>=25	9	208	0.0432692	0.0141076	blca
CHPF	0.162974	0.0106106	success	0.880011	>=25	2	208	0.00961538	0.00676634	blca
RAMP1	-0.322032	0.270723	success	1	<25	1	148	0.00675676	0.00673389	blca
GRM7	0.0100995	0.856755	success	1	<25	3	148	0.0202703	0.0115838	blca
GRM7	0.0100995	0.856755	success	1	>=25	5	208	0.0240385	0.0106203	blca
RAF1	0.0218654	0.836766	success	1	<25	1	148	0.00675676	0.00673389	blca
RAF1	0.0218654	0.836766	success	1	>=25	1	208	0.00480769	0.00479612	blca
NGLY1	0.020237	0.689967	success	1	<25	4	148	0.027027	0.0133296	blca
NGLY1	0.020237	0.689967	success	1	>=25	5	208	0.0240385	0.0106203	blca
DYNC1LI1	0.0198259	0.794501	success	1	>=25	4	208	0.0192308	0.00952248	blca
MAP4	-0.0975387	0.203885	success	1	<25	5	148	0.0337838	0.0148512	blca
MAP4	-0.0975387	0.203885	success	1	>=25	3	208	0.0144231	0.0082669	blca
CCDC71	0.0861138	0.0659722	success	1	>=25	3	208	0.0144231	0.0082669	blca
MON1A	-0.406892	0.195752	success	1	<25	1	148	0.00675676	0.00673389	blca
IFRD2	0.0417914	0.601791	success	1	<25	1	148	0.00675676	0.00673389	blca
IFRD2	0.0417914	0.601791	success	1	>=25	2	208	0.00961538	0.00676634	blca
RBM15B	-0.0697696	0.631691	success	1	<25	1	148	0.00675676	0.00673389	blca
RBM15B	-0.0697696	0.631691	success	1	>=25	1	208	0.00480769	0.00479612	blca
APPL1	0.0988213	0.114519	success	1	<25	1	148	0.00675676	0.00673389	blca
APPL1	0.0988213	0.114519	success	1	>=25	2	208	0.00961538	0.00676634	blca
EOGT	0.0144948	0.894429	success	1	<25	1	148	0.00675676	0.00673389	blca
EOGT	0.0144948	0.894429	success	1	>=25	1	208	0.00480769	0.00479612	blca
PDZRN3	0.125629	2.78383e-05	success	0.00629494	<25	2	148	0.0135135	0.00949071	blca
PDZRN3	0.125629	2.78383e-05	success	0.00629494	>=25	5	208	0.0240385	0.0106203	blca
ROBO1	-0.05191	0.339904	success	1	<25	7	148	0.0472973	0.0174488	blca
ROBO1	-0.05191	0.339904	success	1	>=25	6	208	0.0288462	0.0116053	blca
NECTIN3	0.0269466	0.751984	success	1	<25	1	148	0.00675676	0.00673389	blca
NECTIN3	0.0269466	0.751984	success	1	>=25	2	208	0.00961538	0.00676634	blca
KALRN	0.00917875	0.791892	success	1	<25	12	148	0.0810811	0.0224371	blca
KALRN	0.00917875	0.791892	success	1	>=25	9	208	0.0432692	0.0141076	blca
ALG1L	-0.0155782	0.876516	success	1	<25	1	148	0.00675676	0.00673389	blca
ALG1L	-0.0155782	0.876516	success	1	>=25	2	208	0.00961538	0.00676634	blca
RUVBL1	-0.0459839	0.593173	success	1	<25	3	148	0.0202703	0.0115838	blca
RUVBL1	-0.0459839	0.593173	success	1	>=25	2	208	0.00961538	0.00676634	blca
CPNE4	0.0857205	0.451995	success	1	>=25	1	208	0.00480769	0.00479612	blca
DNAJC13	-0.0244122	0.552155	success	1	<25	9	148	0.0608108	0.0196443	blca
DNAJC13	-0.0244122	0.552155	success	1	>=25	10	208	0.0480769	0.0148333	blca
CCDC39	0.00707788	0.920526	success	1	<25	2	148	0.0135135	0.00949071	blca
CCDC39	0.00707788	0.920526	success	1	>=25	3	208	0.0144231	0.0082669	blca
JAKMIP1	-0.142875	0.305567	success	1	<25	2	148	0.0135135	0.00949071	blca
JAKMIP1	-0.142875	0.305567	success	1	>=25	1	208	0.00480769	0.00479612	blca
LIAS	-0.0159801	0.87353	success	1	<25	2	148	0.0135135	0.00949071	blca
LIAS	-0.0159801	0.87353	success	1	>=25	1	208	0.00480769	0.00479612	blca
SLAIN2	-0.0986544	0.317534	success	1	<25	3	148	0.0202703	0.0115838	blca
SLAIN2	-0.0986544	0.317534	success	1	>=25	2	208	0.00961538	0.00676634	blca
KIT	-0.080682	0.275532	success	1	<25	4	148	0.027027	0.0133296	blca
KIT	-0.080682	0.275532	success	1	>=25	4	208	0.0192308	0.00952248	blca
PPAT	-0.0809933	0.502804	success	1	<25	1	148	0.00675676	0.00673389	blca
PPAT	-0.0809933	0.502804	success	1	>=25	2	208	0.00961538	0.00676634	blca
UGT2A1	0.120557	0.0368159	success	1	>=25	3	208	0.0144231	0.0082669	blca
CDKL2	0.0812039	0.484933	success	1	>=25	1	208	0.00480769	0.00479612	blca
STBD1	-0.223042	0.151917	success	1	<25	3	148	0.0202703	0.0115838	blca
FRAS1	-0.0187185	0.61077	success	1	<25	11	148	0.0743243	0.0215608	blca
FRAS1	-0.0187185	0.61077	success	1	>=25	12	208	0.0576923	0.0161668	blca
TIFA	9.82143e-15	1	success	1	NA	NA	NA	NA	NA	blca
ANK2	-0.022254	0.416995	success	1	<25	11	148	0.0743243	0.0215608	blca
ANK2	-0.022254	0.416995	success	1	>=25	23	208	0.110577	0.0217448	blca
FAT4	-0.0128231	0.568752	success	1	<25	19	148	0.128378	0.0274966	blca
FAT4	-0.0128231	0.568752	success	1	>=25	33	208	0.158654	0.0253327	blca
PLK4	-0.0104595	0.862438	success	1	<25	3	148	0.0202703	0.0115838	blca
PLK4	-0.0104595	0.862438	success	1	>=25	5	208	0.0240385	0.0106203	blca
RNF175	-0.189897	0.462854	success	1	<25	1	148	0.00675676	0.00673389	blca
FGG	-0.135925	0.323778	success	1	<25	2	148	0.0135135	0.00949071	blca
FGG	-0.135925	0.323778	success	1	>=25	1	208	0.00480769	0.00479612	blca
DDX60L	0.0105252	0.869863	success	1	<25	3	148	0.0202703	0.0115838	blca
DDX60L	0.0105252	0.869863	success	1	>=25	3	208	0.0144231	0.0082669	blca
TRAPPC11	0.0126363	0.855724	success	1	<25	2	148	0.0135135	0.00949071	blca
TRAPPC11	0.0126363	0.855724	success	1	>=25	3	208	0.0144231	0.0082669	blca
F11	0.00914798	0.862952	success	1	<25	3	148	0.0202703	0.0115838	blca
F11	0.00914798	0.862952	success	1	>=25	6	208	0.0288462	0.0116053	blca
ZFP42	0.00627	0.946013	success	1	>=25	3	208	0.0144231	0.0082669	blca
NUP155	0.0666481	0.0666079	success	1	<25	2	148	0.0135135	0.00949071	blca
NUP155	0.0666481	0.0666079	success	1	>=25	10	208	0.0480769	0.0148333	blca
EGFLAM	0.0300859	0.515548	success	1	<25	2	148	0.0135135	0.00949071	blca
EGFLAM	0.0300859	0.515548	success	1	>=25	8	208	0.0384615	0.0133341	blca
OSMR	0.0341785	0.500938	success	1	<25	1	148	0.00675676	0.00673389	blca
OSMR	0.0341785	0.500938	success	1	>=25	7	208	0.0336538	0.0125041	blca
IPO11	0.00279201	0.972634	success	1	<25	1	148	0.00675676	0.00673389	blca
IPO11	0.00279201	0.972634	success	1	>=25	3	208	0.0144231	0.0082669	blca
POLK	-0.0811041	0.273495	success	1	<25	5	148	0.0337838	0.0148512	blca
POLK	-0.0811041	0.273495	success	1	>=25	3	208	0.0144231	0.0082669	blca
TENT2	-0.102988	0.513421	success	1	<25	1	148	0.00675676	0.00673389	blca
TENT2	-0.102988	0.513421	success	1	>=25	1	208	0.00480769	0.00479612	blca
FAM81B	0.00298347	0.970737	success	1	<25	3	148	0.0202703	0.0115838	blca
FAM81B	0.00298347	0.970737	success	1	>=25	1	208	0.00480769	0.00479612	blca
FBN2	0.0229459	0.448871	success	1	<25	7	148	0.0472973	0.0174488	blca
FBN2	0.0229459	0.448871	success	1	>=25	18	208	0.0865385	0.0194948	blca
RAPGEF6	0.0598922	0.142473	success	1	<25	1	148	0.00675676	0.00673389	blca
RAPGEF6	0.0598922	0.142473	success	1	>=25	8	208	0.0384615	0.0133341	blca
SLC4A9	0.0938612	0.141854	success	1	>=25	3	208	0.0144231	0.0082669	blca
PCDHGA4	0.0724023	0.144608	success	1	<25	1	148	0.00675676	0.00673389	blca
PCDHGA4	0.0724023	0.144608	success	1	>=25	5	208	0.0240385	0.0106203	blca
ARAP3	-0.0136505	0.857797	success	1	<25	2	148	0.0135135	0.00949071	blca
ARAP3	-0.0136505	0.857797	success	1	>=25	3	208	0.0144231	0.0082669	blca
SERPINB9	-0.548018	0.116734	success	1	<25	1	148	0.00675676	0.00673389	blca
KIF13A	0.0157956	0.747272	success	1	<25	6	148	0.0405405	0.0162117	blca
KIF13A	0.0157956	0.747272	success	1	>=25	4	208	0.0192308	0.00952248	blca
PRSS16	-0.0157521	0.89694	success	1	<25	1	148	0.00675676	0.00673389	blca
PRSS16	-0.0157521	0.89694	success	1	>=25	1	208	0.00480769	0.00479612	blca
VWA7	-0.0501313	0.565113	success	1	<25	2	148	0.0135135	0.00949071	blca
VWA7	-0.0501313	0.565113	success	1	>=25	3	208	0.0144231	0.0082669	blca
ATF6B	0.0222498	0.767833	success	1	<25	1	148	0.00675676	0.00673389	blca
ATF6B	0.0222498	0.767833	success	1	>=25	3	208	0.0144231	0.0082669	blca
NOTCH4	0.118767	1.65824e-05	success	0.00385312	<25	3	148	0.0202703	0.0115838	blca
NOTCH4	0.118767	1.65824e-05	success	0.00385312	>=25	7	208	0.0336538	0.0125041	blca
DEF6	-0.046814	0.672233	success	1	<25	1	148	0.00675676	0.00673389	blca
DEF6	-0.046814	0.672233	success	1	>=25	2	208	0.00961538	0.00676634	blca
STK38	0.0215295	0.748577	success	1	<25	2	148	0.0135135	0.00949071	blca
STK38	0.0215295	0.748577	success	1	>=25	3	208	0.0144231	0.0082669	blca
KIF6	-0.00723626	0.897797	success	1	<25	3	148	0.0202703	0.0115838	blca
KIF6	-0.00723626	0.897797	success	1	>=25	6	208	0.0288462	0.0116053	blca
TMEM63B	-0.0756603	0.526177	success	1	<25	2	148	0.0135135	0.00949071	blca
TMEM63B	-0.0756603	0.526177	success	1	>=25	1	208	0.00480769	0.00479612	blca
TDRD6	-0.0133396	0.770154	success	1	<25	6	148	0.0405405	0.0162117	blca
TDRD6	-0.0133396	0.770154	success	1	>=25	8	208	0.0384615	0.0133341	blca
PLA2G7	0.030214	0.719454	success	1	>=25	3	208	0.0144231	0.0082669	blca
DST	0.0122315	0.624184	success	1	<25	14	148	0.0945946	0.024056	blca
DST	0.0122315	0.624184	success	1	>=25	23	208	0.110577	0.0217448	blca
ZNF451	-0.0191262	0.744686	success	1	<25	3	148	0.0202703	0.0115838	blca
ZNF451	-0.0191262	0.744686	success	1	>=25	6	208	0.0288462	0.0116053	blca
COL12A1	0.028427	0.413816	success	1	<25	5	148	0.0337838	0.0148512	blca
COL12A1	0.028427	0.413816	success	1	>=25	13	208	0.0625	0.0167839	blca
SNX14	0.0780291	0.107294	success	1	>=25	6	208	0.0288462	0.0116053	blca
BACH2	0.0189348	0.72607	success	1	<25	2	148	0.0135135	0.00949071	blca
BACH2	0.0189348	0.72607	success	1	>=25	6	208	0.0288462	0.0116053	blca
SEC63	0.0411393	0.50713	success	1	<25	1	148	0.00675676	0.00673389	blca
SEC63	0.0411393	0.50713	success	1	>=25	4	208	0.0192308	0.00952248	blca
TRAF3IP2	-0.0476912	0.457964	success	1	<25	5	148	0.0337838	0.0148512	blca
TRAF3IP2	-0.0476912	0.457964	success	1	>=25	4	208	0.0192308	0.00952248	blca
LAMA2	-0.0205899	0.611672	success	1	<25	10	148	0.0675676	0.0206323	blca
LAMA2	-0.0205899	0.611672	success	1	>=25	9	208	0.0432692	0.0141076	blca
TAB2	-0.0596089	0.550667	success	1	<25	2	148	0.0135135	0.00949071	blca
TAB2	-0.0596089	0.550667	success	1	>=25	2	208	0.00961538	0.00676634	blca
LATS1	-0.0651671	0.287265	success	1	<25	6	148	0.0405405	0.0162117	blca
LATS1	-0.0651671	0.287265	success	1	>=25	5	208	0.0240385	0.0106203	blca
AKAP12	0.0225191	0.713402	success	1	<25	3	148	0.0202703	0.0115838	blca
AKAP12	0.0225191	0.713402	success	1	>=25	3	208	0.0144231	0.0082669	blca
TIAM2	-0.0338078	0.486655	success	1	<25	7	148	0.0472973	0.0174488	blca
TIAM2	-0.0338078	0.486655	success	1	>=25	7	208	0.0336538	0.0125041	blca
SDK1	0.0239674	0.535193	success	1	<25	3	148	0.0202703	0.0115838	blca
SDK1	0.0239674	0.535193	success	1	>=25	12	208	0.0576923	0.0161668	blca
ITPRID1	-0.0588371	0.46163	success	1	<25	2	148	0.0135135	0.00949071	blca
ITPRID1	-0.0588371	0.46163	success	1	>=25	4	208	0.0192308	0.00952248	blca
MRPS24	-0.481497	0.146839	success	1	<25	1	148	0.00675676	0.00673389	blca
PKD1L1	0.0438433	0.272387	success	1	<25	4	148	0.027027	0.0133296	blca
PKD1L1	0.0438433	0.272387	success	1	>=25	5	208	0.0240385	0.0106203	blca
VWC2	-0.169923	0.499639	success	1	<25	1	148	0.00675676	0.00673389	blca
MRPS17	-0.274727	0.330259	success	1	<25	1	148	0.00675676	0.00673389	blca
HSPB1	0.1369	0.143015	success	1	>=25	1	208	0.00480769	0.00479612	blca
SPDYE3	0.0770997	0.356538	success	1	>=25	2	208	0.00961538	0.00676634	blca
SRRT	0.0195415	0.717007	success	1	<25	3	148	0.0202703	0.0115838	blca
SRRT	0.0195415	0.717007	success	1	>=25	5	208	0.0240385	0.0106203	blca
AKR1D1	0.00708313	0.9295	success	1	<25	1	148	0.00675676	0.00673389	blca
AKR1D1	0.00708313	0.9295	success	1	>=25	3	208	0.0144231	0.0082669	blca
KMT2C	-0.038539	0.0988387	success	1	<25	30	148	0.202703	0.0330453	blca
KMT2C	-0.038539	0.0988387	success	1	>=25	28	208	0.134615	0.0236657	blca
PSD3	0.00757166	0.887073	success	1	<25	2	148	0.0135135	0.00949071	blca
PSD3	0.00757166	0.887073	success	1	>=25	7	208	0.0336538	0.0125041	blca
HGSNAT	-0.0616567	0.592672	success	1	<25	1	148	0.00675676	0.00673389	blca
HGSNAT	-0.0616567	0.592672	success	1	>=25	2	208	0.00961538	0.00676634	blca
CHD7	-0.0473247	0.220756	success	1	<25	11	148	0.0743243	0.0215608	blca
CHD7	-0.0473247	0.220756	success	1	>=25	9	208	0.0432692	0.0141076	blca
BHLHE22	-0.0120424	0.920154	success	1	>=25	2	208	0.00961538	0.00676634	blca
TRAM1	-0.0392481	0.716831	success	1	<25	1	148	0.00675676	0.00673389	blca
TRAM1	-0.0392481	0.716831	success	1	>=25	2	208	0.00961538	0.00676634	blca
VIRMA	0.0468669	0.170111	success	1	<25	5	148	0.0337838	0.0148512	blca
VIRMA	0.0468669	0.170111	success	1	>=25	11	208	0.0528846	0.015518	blca
FZD6	-0.0252956	0.7085	success	1	<25	3	148	0.0202703	0.0115838	blca
FZD6	-0.0252956	0.7085	success	1	>=25	4	208	0.0192308	0.00952248	blca
KCNV1	0.017401	0.780913	success	1	<25	2	148	0.0135135	0.00949071	blca
KCNV1	0.017401	0.780913	success	1	>=25	4	208	0.0192308	0.00952248	blca
CSMD3	-0.026632	0.308299	success	1	<25	20	148	0.135135	0.0281014	blca
CSMD3	-0.026632	0.308299	success	1	>=25	28	208	0.134615	0.0236657	blca
RAD21	0.00269067	0.95038	success	1	<25	4	148	0.027027	0.0133296	blca
RAD21	0.00269067	0.95038	success	1	>=25	10	208	0.0480769	0.0148333	blca
TG	0.0260385	0.435201	success	1	<25	8	148	0.0540541	0.0185873	blca
TG	0.0260385	0.435201	success	1	>=25	12	208	0.0576923	0.0161668	blca
ZNF251	-0.0560081	0.480297	success	1	<25	3	148	0.0202703	0.0115838	blca
ZNF251	-0.0560081	0.480297	success	1	>=25	3	208	0.0144231	0.0082669	blca
FREM1	-0.00467632	0.913329	success	1	<25	8	148	0.0540541	0.0185873	blca
FREM1	-0.00467632	0.913329	success	1	>=25	7	208	0.0336538	0.0125041	blca
DCAF10	-0.013498	0.892129	success	1	<25	1	148	0.00675676	0.00673389	blca
DCAF10	-0.013498	0.892129	success	1	>=25	2	208	0.00961538	0.00676634	blca
FOXD4L3	9.82143e-15	1	success	1	NA	NA	NA	NA	NA	blca
APBA1	-0.872252	0.0745547	success	1	<25	1	148	0.00675676	0.00673389	blca
SLC28A3	0.00104964	0.987415	success	1	<25	1	148	0.00675676	0.00673389	blca
SLC28A3	0.00104964	0.987415	success	1	>=25	5	208	0.0240385	0.0106203	blca
NXNL2	-0.140408	0.406915	success	1	<25	2	148	0.0135135	0.00949071	blca
FAM120AOS	9.82143e-15	1	success	1	NA	NA	NA	NA	NA	blca
AOPEP	0.00159119	0.982454	success	1	<25	1	148	0.00675676	0.00673389	blca
AOPEP	0.00159119	0.982454	success	1	>=25	4	208	0.0192308	0.00952248	blca
ERCC6L2	0.0348229	0.729378	success	1	>=25	2	208	0.00961538	0.00676634	blca
NUTM2G	0.0731333	0.178084	success	1	<25	1	148	0.00675676	0.00673389	blca
NUTM2G	0.0731333	0.178084	success	1	>=25	1	208	0.00480769	0.00479612	blca
PLPPR1	-0.0275459	0.827211	success	1	<25	1	148	0.00675676	0.00673389	blca
PLPPR1	-0.0275459	0.827211	success	1	>=25	1	208	0.00480769	0.00479612	blca
ZNF462	-0.0136032	0.813382	success	1	<25	2	148	0.0135135	0.00949071	blca
ZNF462	-0.0136032	0.813382	success	1	>=25	7	208	0.0336538	0.0125041	blca
GAPVD1	0.00723374	0.918736	success	1	<25	3	148	0.0202703	0.0115838	blca
GAPVD1	0.00723374	0.918736	success	1	>=25	2	208	0.00961538	0.00676634	blca
GARNL3	-0.0824247	0.296269	success	1	<25	4	148	0.027027	0.0133296	blca
GARNL3	-0.0824247	0.296269	success	1	>=25	3	208	0.0144231	0.0082669	blca
NUP214	-0.11644	0.0208374	success	1	<25	7	148	0.0472973	0.0174488	blca
NUP214	-0.11644	0.0208374	success	1	>=25	6	208	0.0288462	0.0116053	blca
FAM163B	9.82143e-15	1	success	1	NA	NA	NA	NA	NA	blca
VAV2	-0.00849953	0.909657	success	1	<25	2	148	0.0135135	0.00949071	blca
VAV2	-0.00849953	0.909657	success	1	>=25	3	208	0.0144231	0.0082669	blca
CAMSAP1	-0.0179306	0.772218	success	1	<25	3	148	0.0202703	0.0115838	blca
CAMSAP1	-0.0179306	0.772218	success	1	>=25	5	208	0.0240385	0.0106203	blca
MAN1B1	-0.289959	0.0800973	success	1	<25	3	148	0.0202703	0.0115838	blca
CACNA1B	-0.0063858	0.878963	success	1	<25	7	148	0.0472973	0.0174488	blca
CACNA1B	-0.0063858	0.878963	success	1	>=25	9	208	0.0432692	0.0141076	blca
GPR158	0.0284914	0.483221	success	1	<25	6	148	0.0405405	0.0162117	blca
GPR158	0.0284914	0.483221	success	1	>=25	7	208	0.0336538	0.0125041	blca
ARMC4	-0.0506827	0.561479	success	1	<25	3	148	0.0202703	0.0115838	blca
ARMC4	-0.0506827	0.561479	success	1	>=25	2	208	0.00961538	0.00676634	blca
MPP7	-0.00576925	0.938042	success	1	<25	1	148	0.00675676	0.00673389	blca
MPP7	-0.00576925	0.938042	success	1	>=25	4	208	0.0192308	0.00952248	blca
WAC	0.0446741	0.329962	success	1	>=25	9	208	0.0432692	0.0141076	blca
FRMPD2	-0.113375	0.152212	success	1	<25	5	148	0.0337838	0.0148512	blca
FRMPD2	-0.113375	0.152212	success	1	>=25	3	208	0.0144231	0.0082669	blca
PCDH15	0.0147002	0.625625	success	1	<25	10	148	0.0675676	0.0206323	blca
PCDH15	0.0147002	0.625625	success	1	>=25	17	208	0.0817308	0.0189953	blca
RTKN2	-0.127107	0.587795	success	1	<25	1	148	0.00675676	0.00673389	blca
STOX1	0.0225496	0.764517	success	1	<25	1	148	0.00675676	0.00673389	blca
STOX1	0.0225496	0.764517	success	1	>=25	3	208	0.0144231	0.0082669	blca
KIFBP	0.0185039	0.808931	success	1	<25	1	148	0.00675676	0.00673389	blca
KIFBP	0.0185039	0.808931	success	1	>=25	3	208	0.0144231	0.0082669	blca
PSAP	-0.0081122	0.945448	success	1	<25	1	148	0.00675676	0.00673389	blca
PSAP	-0.0081122	0.945448	success	1	>=25	1	208	0.00480769	0.00479612	blca
SYNPO2L	-0.0218859	0.760982	success	1	<25	2	148	0.0135135	0.00949071	blca
SYNPO2L	-0.0218859	0.760982	success	1	>=25	4	208	0.0192308	0.00952248	blca
GHITM	-0.23675	0.133842	success	1	<25	2	148	0.0135135	0.00949071	blca
GHITM	-0.23675	0.133842	success	1	>=25	1	208	0.00480769	0.00479612	blca
PIK3AP1	-0.0102177	0.917293	success	1	<25	1	148	0.00675676	0.00673389	blca
PIK3AP1	-0.0102177	0.917293	success	1	>=25	2	208	0.00961538	0.00676634	blca
RRP12	-0.0534829	0.466886	success	1	<25	4	148	0.027027	0.0133296	blca
RRP12	-0.0534829	0.466886	success	1	>=25	3	208	0.0144231	0.0082669	blca
GSTO1	0.0857205	0.451995	success	1	>=25	1	208	0.00480769	0.00479612	blca
FAM160B1	-0.0241558	0.720093	success	1	<25	2	148	0.0135135	0.00949071	blca
FAM160B1	-0.0241558	0.720093	success	1	>=25	5	208	0.0240385	0.0106203	blca
DENND10	9.82143e-15	1	success	1	NA	NA	NA	NA	NA	blca
PPP2R2D	9.82143e-15	1	success	1	NA	NA	NA	NA	NA	blca
SYCE1	0.0674696	0.585225	success	1	>=25	1	208	0.00480769	0.00479612	blca
FRG2B	0.0117465	0.91525	success	1	>=25	2	208	0.00961538	0.00676634	blca
IPO7	0.00448962	0.930146	success	1	<25	4	148	0.027027	0.0133296	blca
IPO7	0.00448962	0.930146	success	1	>=25	6	208	0.0288462	0.0116053	blca
MADD	0.0355382	0.509835	success	1	<25	2	148	0.0135135	0.00949071	blca
MADD	0.0355382	0.509835	success	1	>=25	5	208	0.0240385	0.0106203	blca
OR9G4	9.82143e-15	1	success	1	NA	NA	NA	NA	NA	blca
MRPL16	9.82143e-15	1	success	1	NA	NA	NA	NA	NA	blca
FADS1	9.82143e-15	1	success	1	NA	NA	NA	NA	NA	blca
TAF6L	-0.044894	0.683278	success	1	<25	1	148	0.00675676	0.00673389	blca
TAF6L	-0.044894	0.683278	success	1	>=25	2	208	0.00961538	0.00676634	blca
SLC22A8	-0.0904224	0.402003	success	1	<25	3	148	0.0202703	0.0115838	blca
SLC22A8	-0.0904224	0.402003	success	1	>=25	1	208	0.00480769	0.00479612	blca
MARK2	0.0516506	0.221843	success	1	<25	3	148	0.0202703	0.0115838	blca
MARK2	0.0516506	0.221843	success	1	>=25	7	208	0.0336538	0.0125041	blca
PLCB3	0.0748444	0.100716	success	1	<25	1	148	0.00675676	0.00673389	blca
PLCB3	0.0748444	0.100716	success	1	>=25	6	208	0.0288462	0.0116053	blca
SLC29A2	-0.0688723	0.367749	success	1	<25	4	148	0.027027	0.0133296	blca
SLC29A2	-0.0688723	0.367749	success	1	>=25	3	208	0.0144231	0.0082669	blca
CCDC87	0.0862196	0.1326	success	1	>=25	4	208	0.0192308	0.00952248	blca
MYO7A	0.0742545	0.218322	success	1	>=25	4	208	0.0192308	0.00952248	blca
SYTL2	-0.0393536	0.508803	success	1	<25	3	148	0.0202703	0.0115838	blca
SYTL2	-0.0393536	0.508803	success	1	>=25	7	208	0.0336538	0.0125041	blca
TYR	0.0863991	0.0468645	success	1	<25	1	148	0.00675676	0.00673389	blca
TYR	0.0863991	0.0468645	success	1	>=25	6	208	0.0288462	0.0116053	blca
CWF19L2	0.0857205	0.451995	success	1	>=25	1	208	0.00480769	0.00479612	blca
ARHGAP20	-0.0677654	0.251655	success	1	<25	8	148	0.0540541	0.0185873	blca
ARHGAP20	-0.0677654	0.251655	success	1	>=25	4	208	0.0192308	0.00952248	blca
DSCAML1	-0.0759989	0.108348	success	1	<25	9	148	0.0608108	0.0196443	blca
DSCAML1	-0.0759989	0.108348	success	1	>=25	5	208	0.0240385	0.0106203	blca
H2AX	0.00347229	0.970403	success	1	<25	2	148	0.0135135	0.00949071	blca
H2AX	0.00347229	0.970403	success	1	>=25	1	208	0.00480769	0.00479612	blca
MCAM	0.0411708	0.434296	success	1	<25	2	148	0.0135135	0.00949071	blca
MCAM	0.0411708	0.434296	success	1	>=25	5	208	0.0240385	0.0106203	blca
PANX3	0.0152985	0.921184	success	1	>=25	1	208	0.00480769	0.00479612	blca
PKNOX2	0.0327778	0.746794	success	1	>=25	2	208	0.00961538	0.00676634	blca
JAM3	-0.161882	0.355382	success	1	<25	1	148	0.00675676	0.00673389	blca
JAM3	-0.161882	0.355382	success	1	>=25	1	208	0.00480769	0.00479612	blca
GLB1L2	-0.0803197	0.5057	success	1	<25	2	148	0.0135135	0.00949071	blca
GLB1L2	-0.0803197	0.5057	success	1	>=25	1	208	0.00480769	0.00479612	blca
WNK1	-0.0563694	0.222435	success	1	<25	10	148	0.0675676	0.0206323	blca
WNK1	-0.0563694	0.222435	success	1	>=25	8	208	0.0384615	0.0133341	blca
NRIP2	-0.16927	0.33901	success	1	<25	2	148	0.0135135	0.00949071	blca
KLRD1	9.82143e-15	1	success	1	NA	NA	NA	NA	NA	blca
MANSC1	-0.0195695	0.847301	success	1	<25	2	148	0.0135135	0.00949071	blca
MANSC1	-0.0195695	0.847301	success	1	>=25	1	208	0.00480769	0.00479612	blca
SLCO1A2	0.0278935	0.641992	success	1	<25	2	148	0.0135135	0.00949071	blca
SLCO1A2	0.0278935	0.641992	success	1	>=25	4	208	0.0192308	0.00952248	blca
STK38L	-0.134436	0.20432	success	1	<25	4	148	0.027027	0.0133296	blca
STK38L	-0.134436	0.20432	success	1	>=25	1	208	0.00480769	0.00479612	blca
DENND5B	0.0249227	0.531097	success	1	<25	4	148	0.027027	0.0133296	blca
DENND5B	0.0249227	0.531097	success	1	>=25	10	208	0.0480769	0.0148333	blca
KMT2D	0.00212577	0.90111	success	1	<25	36	148	0.243243	0.0352669	blca
KMT2D	0.00212577	0.90111	success	1	>=25	58	208	0.278846	0.0310931	blca
TROAP	-0.00533063	0.937582	success	1	<25	4	148	0.027027	0.0133296	blca
TROAP	-0.00533063	0.937582	success	1	>=25	2	208	0.00961538	0.00676634	blca
NCKAP5L	-0.288346	0.0132039	success	0.914779	<25	5	148	0.0337838	0.0148512	blca
NCKAP5L	-0.288346	0.0132039	success	0.914779	>=25	1	208	0.00480769	0.00479612	blca
LIMA1	-0.164001	0.0639526	success	1	<25	6	148	0.0405405	0.0162117	blca
LIMA1	-0.164001	0.0639526	success	1	>=25	2	208	0.00961538	0.00676634	blca
ATF1	0.145318	0.114589	success	1	>=25	1	208	0.00480769	0.00479612	blca
SMARCC2	-0.145539	0.0365128	success	1	<25	8	148	0.0540541	0.0185873	blca
SMARCC2	-0.145539	0.0365128	success	1	>=25	4	208	0.0192308	0.00952248	blca
STAT2	0.00117625	0.990058	success	1	<25	2	148	0.0135135	0.00949071	blca
STAT2	0.00117625	0.990058	success	1	>=25	1	208	0.00480769	0.00479612	blca
C12orf56	0.0754759	0.370224	success	1	>=25	2	208	0.00961538	0.00676634	blca
IRAK3	-0.00872444	0.907346	success	1	<25	2	148	0.0135135	0.00949071	blca
IRAK3	-0.00872444	0.907346	success	1	>=25	3	208	0.0144231	0.0082669	blca
FRS2	-0.016678	0.848629	success	1	<25	2	148	0.0135135	0.00949071	blca
FRS2	-0.016678	0.848629	success	1	>=25	2	208	0.00961538	0.00676634	blca
E2F7	-0.055505	0.53062	success	1	<25	2	148	0.0135135	0.00949071	blca
E2F7	-0.055505	0.53062	success	1	>=25	3	208	0.0144231	0.0082669	blca
OTOGL	-0.0192276	0.730395	success	1	<25	3	148	0.0202703	0.0115838	blca
OTOGL	-0.0192276	0.730395	success	1	>=25	7	208	0.0336538	0.0125041	blca
CCER1	0.0603734	0.413654	success	1	<25	1	148	0.00675676	0.00673389	blca
CCER1	0.0603734	0.413654	success	1	>=25	2	208	0.00961538	0.00676634	blca
CHST11	-0.24995	0.365388	success	1	<25	1	148	0.00675676	0.00673389	blca
FOXN4	9.82143e-15	1	success	1	NA	NA	NA	NA	NA	blca
UBE3B	-0.000681504	0.991879	success	1	<25	3	148	0.0202703	0.0115838	blca
UBE3B	-0.000681504	0.991879	success	1	>=25	3	208	0.0144231	0.0082669	blca
COQ5	-0.137291	0.245548	success	1	<25	2	148	0.0135135	0.00949071	blca
COQ5	-0.137291	0.245548	success	1	>=25	2	208	0.00961538	0.00676634	blca
P2RX7	0.0325768	0.6957	success	1	<25	1	148	0.00675676	0.00673389	blca
P2RX7	0.0325768	0.6957	success	1	>=25	2	208	0.00961538	0.00676634	blca
KDM2B	0.0610421	0.177967	success	1	<25	3	148	0.0202703	0.0115838	blca
KDM2B	0.0610421	0.177967	success	1	>=25	5	208	0.0240385	0.0106203	blca
RSRC2	-0.0475353	0.459232	success	1	<25	4	148	0.027027	0.0133296	blca
RSRC2	-0.0475353	0.459232	success	1	>=25	5	208	0.0240385	0.0106203	blca
ABCB9	9.82143e-15	1	success	1	NA	NA	NA	NA	NA	blca
DNAH10	0.0458916	0.118826	success	1	<25	8	148	0.0540541	0.0185873	blca
DNAH10	0.0458916	0.118826	success	1	>=25	14	208	0.0673077	0.0173728	blca
TMEM132B	0.0563406	0.154423	success	1	<25	2	148	0.0135135	0.00949071	blca
TMEM132B	0.0563406	0.154423	success	1	>=25	9	208	0.0432692	0.0141076	blca
GOLGA3	0.0457631	0.268506	success	1	<25	2	148	0.0135135	0.00949071	blca
GOLGA3	0.0457631	0.268506	success	1	>=25	9	208	0.0432692	0.0141076	blca
MICU2	-0.0804048	0.590867	success	1	<25	1	148	0.00675676	0.00673389	blca
MICU2	-0.0804048	0.590867	success	1	>=25	1	208	0.00480769	0.00479612	blca
MIPEP	0.0726242	0.231878	success	1	>=25	4	208	0.0192308	0.00952248	blca
POLR1D	-0.0291152	0.781279	success	1	<25	1	148	0.00675676	0.00673389	blca
POLR1D	-0.0291152	0.781279	success	1	>=25	2	208	0.00961538	0.00676634	blca
KL	0.0717687	0.306918	success	1	>=25	3	208	0.0144231	0.0082669	blca
AKAP11	0.0614546	0.174295	success	1	<25	1	148	0.00675676	0.00673389	blca
AKAP11	0.0614546	0.174295	success	1	>=25	7	208	0.0336538	0.0125041	blca
RB1	-0.00048271	0.982284	success	1	<25	22	148	0.148649	0.0292418	blca
RB1	-0.00048271	0.982284	success	1	>=25	37	208	0.177885	0.0265157	blca
PCDH8	0.0224554	0.638031	success	1	<25	3	148	0.0202703	0.0115838	blca
PCDH8	0.0224554	0.638031	success	1	>=25	7	208	0.0336538	0.0125041	blca
MYCBP2	-0.0317409	0.380133	success	1	<25	14	148	0.0945946	0.024056	blca
MYCBP2	-0.0317409	0.380133	success	1	>=25	12	208	0.0576923	0.0161668	blca
IPO5	0.0287676	0.659384	success	1	<25	3	148	0.0202703	0.0115838	blca
IPO5	0.0287676	0.659384	success	1	>=25	2	208	0.00961538	0.00676634	blca
NALCN	-0.00724106	0.863302	success	1	<25	6	148	0.0405405	0.0162117	blca
NALCN	-0.00724106	0.863302	success	1	>=25	10	208	0.0480769	0.0148333	blca
RPGRIP1	-0.0471306	0.514126	success	1	<25	5	148	0.0337838	0.0148512	blca
RPGRIP1	-0.0471306	0.514126	success	1	>=25	2	208	0.00961538	0.00676634	blca
TRAV3	-0.147656	0.543726	success	1	<25	1	148	0.00675676	0.00673389	blca
TRAV14DV4	-0.148798	0.541378	success	1	<25	1	148	0.00675676	0.00673389	blca
AJUBA	-0.0910789	0.461269	success	1	<25	1	148	0.00675676	0.00673389	blca
AJUBA	-0.0910789	0.461269	success	1	>=25	2	208	0.00961538	0.00676634	blca
CTSG	-0.189897	0.462854	success	1	<25	1	148	0.00675676	0.00673389	blca
PPP2R3C	-0.0815211	0.440469	success	1	<25	2	148	0.0135135	0.00949071	blca
PPP2R3C	-0.0815211	0.440469	success	1	>=25	2	208	0.00961538	0.00676634	blca
NIN	-0.0342915	0.481049	success	1	<25	6	148	0.0405405	0.0162117	blca
NIN	-0.0342915	0.481049	success	1	>=25	8	208	0.0384615	0.0133341	blca
GMFB	-0.0115884	0.906697	success	1	<25	1	148	0.00675676	0.00673389	blca
GMFB	-0.0115884	0.906697	success	1	>=25	2	208	0.00961538	0.00676634	blca
ATG14	0.103837	0.0519753	success	1	<25	1	148	0.00675676	0.00673389	blca
ATG14	0.103837	0.0519753	success	1	>=25	3	208	0.0144231	0.0082669	blca
AKAP5	0.0135411	0.901697	success	1	>=25	2	208	0.00961538	0.00676634	blca
ZC3H14	0.0403136	0.415361	success	1	<25	2	148	0.0135135	0.00949071	blca
ZC3H14	0.0403136	0.415361	success	1	>=25	6	208	0.0288462	0.0116053	blca
SLC24A4	-0.198249	0.131052	success	1	<25	3	148	0.0202703	0.0115838	blca
SLC24A4	-0.198249	0.131052	success	1	>=25	1	208	0.00480769	0.00479612	blca
HSP90AA1	-0.033158	0.455563	success	1	<25	7	148	0.0472973	0.0174488	blca
HSP90AA1	-0.033158	0.455563	success	1	>=25	10	208	0.0480769	0.0148333	blca
OCA2	0.0229421	0.613674	success	1	<25	2	148	0.0135135	0.00949071	blca
OCA2	0.0229421	0.613674	success	1	>=25	9	208	0.0432692	0.0141076	blca
CCDC9B	0.00329272	0.954271	success	1	<25	4	148	0.027027	0.0133296	blca
CCDC9B	0.00329272	0.954271	success	1	>=25	4	208	0.0192308	0.00952248	blca
SPTBN5	-0.111719	0.135579	success	1	<25	5	148	0.0337838	0.0148512	blca
SPTBN5	-0.111719	0.135579	success	1	>=25	4	208	0.0192308	0.00952248	blca
LRRC57	0.0635146	0.383217	success	1	>=25	3	208	0.0144231	0.0082669	blca
MAP1A	0.0479503	0.185968	success	1	<25	3	148	0.0202703	0.0115838	blca
MAP1A	0.0479503	0.185968	success	1	>=25	11	208	0.0528846	0.015518	blca
COPS2	-0.0314083	0.671669	success	1	<25	3	148	0.0202703	0.0115838	blca
COPS2	-0.0314083	0.671669	success	1	>=25	3	208	0.0144231	0.0082669	blca
DMXL2	-0.0132278	0.686685	success	1	<25	10	148	0.0675676	0.0206323	blca
DMXL2	-0.0132278	0.686685	success	1	>=25	18	208	0.0865385	0.0194948	blca
HERC1	-0.0743469	0.0288304	success	1	<25	15	148	0.101351	0.0248073	blca
HERC1	-0.0743469	0.0288304	success	1	>=25	15	208	0.0721154	0.0179362	blca
GLCE	0.0226813	0.763058	success	1	<25	1	148	0.00675676	0.00673389	blca
GLCE	0.0226813	0.763058	success	1	>=25	3	208	0.0144231	0.0082669	blca
KIF23	-0.0147168	0.799185	success	1	<25	2	148	0.0135135	0.00949071	blca
KIF23	-0.0147168	0.799185	success	1	>=25	7	208	0.0336538	0.0125041	blca
ARID3B	-0.0252595	0.807306	success	1	<25	2	148	0.0135135	0.00949071	blca
ARID3B	-0.0252595	0.807306	success	1	>=25	1	208	0.00480769	0.00479612	blca
CYP1A2	-0.0291228	0.781229	success	1	<25	1	148	0.00675676	0.00673389	blca
CYP1A2	-0.0291228	0.781229	success	1	>=25	2	208	0.00961538	0.00676634	blca
RCN2	0.0805345	0.328137	success	1	>=25	2	208	0.00961538	0.00676634	blca
ABHD17C	0.130037	0.173504	success	1	>=25	1	208	0.00480769	0.00479612	blca
STARD5	9.82143e-15	1	success	1	NA	NA	NA	NA	NA	blca
AKAP13	-0.0296535	0.511902	success	1	<25	7	148	0.0472973	0.0174488	blca
AKAP13	-0.0296535	0.511902	success	1	>=25	9	208	0.0432692	0.0141076	blca
MAN2A2	0.152321	1.76672e-07	success	7.0156e-05	<25	2	148	0.0135135	0.00949071	blca
MAN2A2	0.152321	1.76672e-07	success	7.0156e-05	>=25	2	208	0.00961538	0.00676634	blca
SV2B	0.0236253	0.822614	success	1	<25	1	148	0.00675676	0.00673389	blca
SV2B	0.0236253	0.822614	success	1	>=25	1	208	0.00480769	0.00479612	blca
LINS1	0.00989983	0.900508	success	1	<25	1	148	0.00675676	0.00673389	blca
LINS1	0.00989983	0.900508	success	1	>=25	3	208	0.0144231	0.0082669	blca
TELO2	-0.084567	0.487699	success	1	<25	2	148	0.0135135	0.00949071	blca
TELO2	-0.084567	0.487699	success	1	>=25	1	208	0.00480769	0.00479612	blca
CREBBP	-0.0190278	0.502872	success	1	<25	14	148	0.0945946	0.024056	blca
CREBBP	-0.0190278	0.502872	success	1	>=25	24	208	0.115385	0.0221523	blca
TAOK2	-0.0632288	0.34587	success	1	<25	3	148	0.0202703	0.0115838	blca
TAOK2	-0.0632288	0.34587	success	1	>=25	6	208	0.0288462	0.0116053	blca
RUSF1	-0.0154955	0.928734	success	1	>=25	1	208	0.00480769	0.00479612	blca
PLEKHG4	-0.0918143	0.226092	success	1	<25	6	148	0.0405405	0.0162117	blca
PLEKHG4	-0.0918143	0.226092	success	1	>=25	2	208	0.00961538	0.00676634	blca
THAP11	-0.0721328	0.484807	success	1	<25	2	148	0.0135135	0.00949071	blca
THAP11	-0.0721328	0.484807	success	1	>=25	2	208	0.00961538	0.00676634	blca
SNTB2	9.82143e-15	1	success	1	NA	NA	NA	NA	NA	blca
SF3B3	-0.0178128	0.657584	success	1	<25	9	148	0.0608108	0.0196443	blca
SF3B3	-0.0178128	0.657584	success	1	>=25	10	208	0.0480769	0.0148333	blca
RFWD3	-0.0272754	0.731441	success	1	<25	3	148	0.0202703	0.0115838	blca
RFWD3	-0.0272754	0.731441	success	1	>=25	2	208	0.00961538	0.00676634	blca
SLC38A8	-0.0353058	0.848405	success	1	>=25	1	208	0.00480769	0.00479612	blca
DNAAF1	0.0404046	0.516041	success	1	<25	1	148	0.00675676	0.00673389	blca
DNAAF1	0.0404046	0.516041	success	1	>=25	4	208	0.0192308	0.00952248	blca
MRM3	-0.0226881	0.799229	success	1	<25	1	148	0.00675676	0.00673389	blca
MRM3	-0.0226881	0.799229	success	1	>=25	3	208	0.0144231	0.0082669	blca
SLC25A11	-0.268136	0.17284	success	1	<25	2	148	0.0135135	0.00949071	blca
DHX33	-0.148798	0.541378	success	1	<25	1	148	0.00675676	0.00673389	blca
XAF1	-0.0773523	0.602272	success	1	<25	1	148	0.00675676	0.00673389	blca
XAF1	-0.0773523	0.602272	success	1	>=25	1	208	0.00480769	0.00479612	blca
TP53	0.000951913	0.940634	success	1	<25	65	148	0.439189	0.0407946	blca
TP53	0.000951913	0.940634	success	1	>=25	105	208	0.504808	0.0346672	blca
ALOXE3	-0.00540142	0.941912	success	1	<25	3	148	0.0202703	0.0115838	blca
ALOXE3	-0.00540142	0.941912	success	1	>=25	2	208	0.00961538	0.00676634	blca
ELAC2	0.0857205	0.451995	success	1	>=25	1	208	0.00480769	0.00479612	blca
AC005324.2	-0.400228	0.201044	success	1	<25	1	148	0.00675676	0.00673389	blca
RAI1	-0.00510717	0.902636	success	1	<25	5	148	0.0337838	0.0148512	blca
RAI1	-0.00510717	0.902636	success	1	>=25	11	208	0.0528846	0.015518	blca
MIEF2	9.82143e-15	1	success	1	NA	NA	NA	NA	NA	blca
ALDH3A1	-0.0539735	0.583055	success	1	<25	2	148	0.0135135	0.00949071	blca
ALDH3A1	-0.0539735	0.583055	success	1	>=25	2	208	0.00961538	0.00676634	blca
AKAP10	-0.0182792	0.85664	success	1	<25	2	148	0.0135135	0.00949071	blca
AKAP10	-0.0182792	0.85664	success	1	>=25	1	208	0.00480769	0.00479612	blca
MAP2K3	0.0179911	0.838794	success	1	>=25	3	208	0.0144231	0.0082669	blca
FOXN1	-0.0219124	0.7793	success	1	<25	1	148	0.00675676	0.00673389	blca
FOXN1	-0.0219124	0.7793	success	1	>=25	4	208	0.0192308	0.00952248	blca
TAOK1	-0.0252002	0.674161	success	1	<25	5	148	0.0337838	0.0148512	blca
TAOK1	-0.0252002	0.674161	success	1	>=25	4	208	0.0192308	0.00952248	blca
CPD	-0.0965476	0.027344	success	1	<25	8	148	0.0540541	0.0185873	blca
CPD	-0.0965476	0.027344	success	1	>=25	9	208	0.0432692	0.0141076	blca
CDC6	0.0106701	0.868016	success	1	<25	2	148	0.0135135	0.00949071	blca
CDC6	0.0106701	0.868016	success	1	>=25	4	208	0.0192308	0.00952248	blca
HOXB1	-0.014632	0.848168	success	1	<25	2	148	0.0135135	0.00949071	blca
HOXB1	-0.014632	0.848168	success	1	>=25	3	208	0.0144231	0.0082669	blca
HOXB9	9.82143e-15	1	success	1	NA	NA	NA	NA	NA	blca
SPAG9	0.0580702	0.271443	success	1	<25	3	148	0.0202703	0.0115838	blca
SPAG9	0.0580702	0.271443	success	1	>=25	3	208	0.0144231	0.0082669	blca
CA10	-0.0136647	0.857656	success	1	<25	3	148	0.0202703	0.0115838	blca
CA10	-0.0136647	0.857656	success	1	>=25	2	208	0.00961538	0.00676634	blca
PTRH2	9.82143e-15	1	success	1	NA	NA	NA	NA	NA	blca
KCNH6	-0.0776445	0.290593	success	1	<25	6	148	0.0405405	0.0162117	blca
KCNH6	-0.0776445	0.290593	success	1	>=25	2	208	0.00961538	0.00676634	blca
DDX5	0.0652754	0.169309	success	1	<25	1	148	0.00675676	0.00673389	blca
DDX5	0.0652754	0.169309	success	1	>=25	6	208	0.0288462	0.0116053	blca
BPTF	-0.0626465	0.13533	success	1	<25	11	148	0.0743243	0.0215608	blca
BPTF	-0.0626465	0.13533	success	1	>=25	12	208	0.0576923	0.0161668	blca
COG1	-0.0568177	0.522503	success	1	<25	3	148	0.0202703	0.0115838	blca
COG1	-0.0568177	0.522503	success	1	>=25	2	208	0.00961538	0.00676634	blca
ITGB4	-0.0646246	0.251645	success	1	<25	9	148	0.0608108	0.0196443	blca
ITGB4	-0.0646246	0.251645	success	1	>=25	4	208	0.0192308	0.00952248	blca
TRIM47	-0.043176	0.603446	success	1	<25	2	148	0.0135135	0.00949071	blca
TRIM47	-0.043176	0.603446	success	1	>=25	3	208	0.0144231	0.0082669	blca
SRSF2	-0.198546	0.13062	success	1	<25	3	148	0.0202703	0.0115838	blca
SRSF2	-0.198546	0.13062	success	1	>=25	1	208	0.00480769	0.00479612	blca
ENGASE	-0.0275532	0.79172	success	1	<25	2	148	0.0135135	0.00949071	blca
ENGASE	-0.0275532	0.79172	success	1	>=25	1	208	0.00480769	0.00479612	blca
CCDC40	0.0570372	0.215962	success	1	<25	1	148	0.00675676	0.00673389	blca
CCDC40	0.0570372	0.215962	success	1	>=25	4	208	0.0192308	0.00952248	blca
P4HB	0.0403913	0.478279	success	1	<25	2	148	0.0135135	0.00949071	blca
P4HB	0.0403913	0.478279	success	1	>=25	4	208	0.0192308	0.00952248	blca
EPB41L3	-0.0236872	0.615533	success	1	<25	6	148	0.0405405	0.0162117	blca
EPB41L3	-0.0236872	0.615533	success	1	>=25	8	208	0.0384615	0.0133341	blca
MIB1	-0.0831223	0.292946	success	1	<25	4	148	0.027027	0.0133296	blca
MIB1	-0.0831223	0.292946	success	1	>=25	3	208	0.0144231	0.0082669	blca
NPC1	0.10641	0.0145794	success	0.931798	>=25	6	208	0.0288462	0.0116053	blca
LAMA3	-0.118452	0.00486301	success	0.542292	<25	11	148	0.0743243	0.0215608	blca
LAMA3	-0.118452	0.00486301	success	0.542292	>=25	11	208	0.0528846	0.015518	blca
DSG1	-0.0658436	0.329596	success	1	<25	4	148	0.027027	0.0133296	blca
DSG1	-0.0658436	0.329596	success	1	>=25	5	208	0.0240385	0.0106203	blca
EPG5	-0.00367725	0.921561	success	1	<25	10	148	0.0675676	0.0206323	blca
EPG5	-0.00367725	0.921561	success	1	>=25	10	208	0.0480769	0.0148333	blca
ZNF407	-0.000574919	0.992125	success	1	<25	3	148	0.0202703	0.0115838	blca
ZNF407	-0.000574919	0.992125	success	1	>=25	5	208	0.0240385	0.0106203	blca
ZNF516	-0.0842903	0.140481	success	1	<25	2	148	0.0135135	0.00949071	blca
ZNF516	-0.0842903	0.140481	success	1	>=25	4	208	0.0192308	0.00952248	blca
ATP8B3	-0.0655872	0.518217	success	1	<25	1	148	0.00675676	0.00673389	blca
ATP8B3	-0.0655872	0.518217	success	1	>=25	3	208	0.0144231	0.0082669	blca
THOP1	-0.137264	0.320197	success	1	<25	2	148	0.0135135	0.00949071	blca
THOP1	-0.137264	0.320197	success	1	>=25	1	208	0.00480769	0.00479612	blca
MAP2K7	9.82143e-15	1	success	1	NA	NA	NA	NA	NA	blca
QTRT1	0.0957914	0.379933	success	1	>=25	1	208	0.00480769	0.00479612	blca
DOCK6	-0.00314824	0.952364	success	1	<25	4	148	0.027027	0.0133296	blca
DOCK6	-0.00314824	0.952364	success	1	>=25	6	208	0.0288462	0.0116053	blca
ZNF823	-0.0457412	0.524988	success	1	<25	4	148	0.027027	0.0133296	blca
ZNF823	-0.0457412	0.524988	success	1	>=25	3	208	0.0144231	0.0082669	blca
ANO8	-0.0287356	0.674405	success	1	<25	4	148	0.027027	0.0133296	blca
ANO8	-0.0287356	0.674405	success	1	>=25	3	208	0.0144231	0.0082669	blca
CEACAM8	-0.0208973	0.770768	success	1	<25	2	148	0.0135135	0.00949071	blca
CEACAM8	-0.0208973	0.770768	success	1	>=25	4	208	0.0192308	0.00952248	blca
ERCC2	-0.0637627	0.0806309	success	1	<25	15	148	0.101351	0.0248073	blca
ERCC2	-0.0637627	0.0806309	success	1	>=25	16	208	0.0769231	0.0184763	blca
PPP1R15A	-0.10219	0.355952	success	1	<25	3	148	0.0202703	0.0115838	blca
PPP1R15A	-0.10219	0.355952	success	1	>=25	1	208	0.00480769	0.00479612	blca
GYS1	-0.00291601	0.958067	success	1	<25	3	148	0.0202703	0.0115838	blca
GYS1	-0.00291601	0.958067	success	1	>=25	6	208	0.0288462	0.0116053	blca
HRC	0.0223357	0.715833	success	1	<25	4	148	0.027027	0.0133296	blca
HRC	0.0223357	0.715833	success	1	>=25	2	208	0.00961538	0.00676634	blca
KLK2	9.82143e-15	1	success	1	NA	NA	NA	NA	NA	blca
ZNF160	-0.0085149	0.874103	success	1	<25	4	148	0.027027	0.0133296	blca
ZNF160	-0.0085149	0.874103	success	1	>=25	6	208	0.0288462	0.0116053	blca
NLRP4	-0.0626081	0.349836	success	1	<25	4	148	0.027027	0.0133296	blca
NLRP4	-0.0626081	0.349836	success	1	>=25	5	208	0.0240385	0.0106203	blca
NLRP5	-0.0271874	0.689584	success	1	<25	5	148	0.0337838	0.0148512	blca
NLRP5	-0.0271874	0.689584	success	1	>=25	2	208	0.00961538	0.00676634	blca
ZNF134	-0.148798	0.541378	success	1	<25	1	148	0.00675676	0.00673389	blca
ZNF324	-0.0749608	0.529318	success	1	<25	2	148	0.0135135	0.00949071	blca
ZNF324	-0.0749608	0.529318	success	1	>=25	1	208	0.00480769	0.00479612	blca
CSNK2A1	0.0355801	0.480983	success	1	<25	2	148	0.0135135	0.00949071	blca
CSNK2A1	0.0355801	0.480983	success	1	>=25	6	208	0.0288462	0.0116053	blca
AL121758.1	9.82143e-15	1	success	1	NA	NA	NA	NA	NA	blca
VPS16	0.011712	0.866631	success	1	<25	2	148	0.0135135	0.00949071	blca
VPS16	0.011712	0.866631	success	1	>=25	3	208	0.0144231	0.0082669	blca
PANK2	0.0479724	0.614176	success	1	<25	1	148	0.00675676	0.00673389	blca
PANK2	0.0479724	0.614176	success	1	>=25	1	208	0.00480769	0.00479612	blca
TRMT6	0.0258511	0.727765	success	1	<25	1	148	0.00675676	0.00673389	blca
TRMT6	0.0258511	0.727765	success	1	>=25	3	208	0.0144231	0.0082669	blca
PLCB4	-0.0383379	0.539547	success	1	<25	2	148	0.0135135	0.00949071	blca
PLCB4	-0.0383379	0.539547	success	1	>=25	7	208	0.0336538	0.0125041	blca
CRNKL1	0.00036493	0.9953	success	1	<25	2	148	0.0135135	0.00949071	blca
CRNKL1	0.00036493	0.9953	success	1	>=25	5	208	0.0240385	0.0106203	blca
ABHD12	-0.139795	0.408479	success	1	<25	1	148	0.00675676	0.00673389	blca
ABHD12	-0.139795	0.408479	success	1	>=25	1	208	0.00480769	0.00479612	blca
TOMM34	0.091094	0.158746	success	1	<25	1	148	0.00675676	0.00673389	blca
TOMM34	0.091094	0.158746	success	1	>=25	2	208	0.00961538	0.00676634	blca
MATN4	0.0247997	0.638467	success	1	<25	2	148	0.0135135	0.00949071	blca
MATN4	0.0247997	0.638467	success	1	>=25	6	208	0.0288462	0.0116053	blca
DNTTIP1	0.112926	0.0569035	success	1	>=25	3	208	0.0144231	0.0082669	blca
NCOA3	0.0526389	0.293819	success	1	<25	2	148	0.0135135	0.00949071	blca
NCOA3	0.0526389	0.293819	success	1	>=25	5	208	0.0240385	0.0106203	blca
MORC3	-0.0327905	0.659442	success	1	<25	3	148	0.0202703	0.0115838	blca
MORC3	-0.0327905	0.659442	success	1	>=25	3	208	0.0144231	0.0082669	blca
KCNJ15	-0.101575	0.358232	success	1	<25	1	148	0.00675676	0.00673389	blca
KCNJ15	-0.101575	0.358232	success	1	>=25	3	208	0.0144231	0.0082669	blca
ERG	-0.0270701	0.764898	success	1	<25	1	148	0.00675676	0.00673389	blca
ERG	-0.0270701	0.764898	success	1	>=25	3	208	0.0144231	0.0082669	blca
BRWD1	0.0114606	0.751579	success	1	<25	5	148	0.0337838	0.0148512	blca
BRWD1	0.0114606	0.751579	success	1	>=25	11	208	0.0528846	0.015518	blca
AP000471.1	9.82143e-15	1	success	1	NA	NA	NA	NA	NA	blca
IGLV9-49	9.82143e-15	1	success	1	NA	NA	NA	NA	NA	blca
GGA1	-0.000670037	0.995373	success	1	<25	1	148	0.00675676	0.00673389	blca
GGA1	-0.000670037	0.995373	success	1	>=25	1	208	0.00480769	0.00479612	blca
PRR5-ARHGAP8	-0.0870658	0.680175	success	1	<25	1	148	0.00675676	0.00673389	blca
SSX4	9.82143e-15	1	success	1	NA	NA	NA	NA	NA	blca
CACNA1F	-0.0697101	0.333439	success	1	<25	5	148	0.0337838	0.0148512	blca
CACNA1F	-0.0697101	0.333439	success	1	>=25	3	208	0.0144231	0.0082669	blca
HDAC8	0.0451092	0.639651	success	1	>=25	2	208	0.00961538	0.00676634	blca
AMOT	-0.138357	0.242731	success	1	<25	3	148	0.0202703	0.0115838	blca
AMOT	-0.138357	0.242731	success	1	>=25	1	208	0.00480769	0.00479612	blca
INTS6L	-0.00363353	0.953901	success	1	<25	1	148	0.00675676	0.00673389	blca
INTS6L	-0.00363353	0.953901	success	1	>=25	6	208	0.0288462	0.0116053	blca
PDZD4	0.00303912	0.970185	success	1	>=25	4	208	0.0192308	0.00952248	blca
NR0B2	0.101197	0.182373	success	1	>=25	2	208	0.00961538	0.00676634	blca
SRSF4	0.10041	0.106565	success	1	>=25	3	208	0.0144231	0.0082669	blca
TIE1	0.00886428	0.853622	success	1	<25	2	148	0.0135135	0.00949071	blca
TIE1	0.00886428	0.853622	success	1	>=25	9	208	0.0432692	0.0141076	blca
BTBD8	0.0180257	0.814128	success	1	<25	1	148	0.00675676	0.00673389	blca
BTBD8	0.0180257	0.814128	success	1	>=25	3	208	0.0144231	0.0082669	blca
LRIF1	0.0356544	0.539485	success	1	<25	2	148	0.0135135	0.00949071	blca
LRIF1	0.0356544	0.539485	success	1	>=25	4	208	0.0192308	0.00952248	blca
PRPF3	-0.0958381	0.237877	success	1	<25	5	148	0.0337838	0.0148512	blca
PRPF3	-0.0958381	0.237877	success	1	>=25	2	208	0.00961538	0.00676634	blca
ARHGAP30	0.00679777	0.90451	success	1	<25	3	148	0.0202703	0.0115838	blca
ARHGAP30	0.00679777	0.90451	success	1	>=25	5	208	0.0240385	0.0106203	blca
NR1I3	0.112759	0.0574214	success	1	>=25	3	208	0.0144231	0.0082669	blca
MYOC	0.0211465	0.808642	success	1	<25	1	148	0.00675676	0.00673389	blca
MYOC	0.0211465	0.808642	success	1	>=25	2	208	0.00961538	0.00676634	blca
RALGPS2	-0.0914918	0.0931992	success	1	<25	4	148	0.027027	0.0133296	blca
RALGPS2	-0.0914918	0.0931992	success	1	>=25	4	208	0.0192308	0.00952248	blca
CR1L	-0.0270688	0.764908	success	1	<25	2	148	0.0135135	0.00949071	blca
CR1L	-0.0270688	0.764908	success	1	>=25	2	208	0.00961538	0.00676634	blca
RPS6KC1	0.0588063	0.133144	success	1	<25	3	148	0.0202703	0.0115838	blca
RPS6KC1	0.0588063	0.133144	success	1	>=25	8	208	0.0384615	0.0133341	blca
TRIM17	0.101278	0.181877	success	1	>=25	2	208	0.00961538	0.00676634	blca
RYR2	0.0232328	0.233407	success	1	<25	22	148	0.148649	0.0292418	blca
RYR2	0.0232328	0.233407	success	1	>=25	37	208	0.177885	0.0265157	blca
NRXN1	5.13632e-05	0.998971	success	1	<25	6	148	0.0405405	0.0162117	blca
NRXN1	5.13632e-05	0.998971	success	1	>=25	11	208	0.0528846	0.015518	blca
ALMS1	-0.00911738	0.785605	success	1	<25	9	148	0.0608108	0.0196443	blca
ALMS1	-0.00911738	0.785605	success	1	>=25	17	208	0.0817308	0.0189953	blca
CTNNA2	0.0248442	0.493384	success	1	<25	6	148	0.0405405	0.0162117	blca
CTNNA2	0.0248442	0.493384	success	1	>=25	11	208	0.0528846	0.015518	blca
POTEE	0.0489752	0.414263	success	1	<25	2	148	0.0135135	0.00949071	blca
POTEE	0.0489752	0.414263	success	1	>=25	3	208	0.0144231	0.0082669	blca
MZT2A	0.110258	0.132269	success	1	>=25	2	208	0.00961538	0.00676634	blca
BAZ2B	-0.0154186	0.691848	success	1	<25	8	148	0.0540541	0.0185873	blca
BAZ2B	-0.0154186	0.691848	success	1	>=25	12	208	0.0576923	0.0161668	blca
AOX1	0.00141253	0.984434	success	1	<25	2	148	0.0135135	0.00949071	blca
AOX1	0.00141253	0.984434	success	1	>=25	3	208	0.0144231	0.0082669	blca
MRPL44	0.0357844	0.615459	success	1	<25	2	148	0.0135135	0.00949071	blca
MRPL44	0.0357844	0.615459	success	1	>=25	2	208	0.00961538	0.00676634	blca
COL4A3	0.0415419	0.323715	success	1	<25	3	148	0.0202703	0.0115838	blca
COL4A3	0.0415419	0.323715	success	1	>=25	8	208	0.0384615	0.0133341	blca
SH3BP4	0.0659531	0.115539	success	1	<25	3	148	0.0202703	0.0115838	blca
SH3BP4	0.0659531	0.115539	success	1	>=25	6	208	0.0288462	0.0116053	blca
NUP210	0.0269276	0.529577	success	1	<25	5	148	0.0337838	0.0148512	blca
NUP210	0.0269276	0.529577	success	1	>=25	7	208	0.0336538	0.0125041	blca
PLCD1	0.0255307	0.731349	success	1	<25	2	148	0.0135135	0.00949071	blca
PLCD1	0.0255307	0.731349	success	1	>=25	2	208	0.00961538	0.00676634	blca
GXYLT2	0.0605976	0.343773	success	1	<25	1	148	0.00675676	0.00673389	blca
GXYLT2	0.0605976	0.343773	success	1	>=25	3	208	0.0144231	0.0082669	blca
STXBP5L	0.0138096	0.779842	success	1	<25	6	148	0.0405405	0.0162117	blca
STXBP5L	0.0138096	0.779842	success	1	>=25	4	208	0.0192308	0.00952248	blca
ARMC8	0.0239517	0.718855	success	1	<25	1	148	0.00675676	0.00673389	blca
ARMC8	0.0239517	0.718855	success	1	>=25	4	208	0.0192308	0.00952248	blca
PLCH1	0.0448207	0.222308	success	1	<25	3	148	0.0202703	0.0115838	blca
PLCH1	0.0448207	0.222308	success	1	>=25	11	208	0.0528846	0.015518	blca
PIK3CA	-0.00214262	0.91248	success	1	<25	30	148	0.202703	0.0330453	blca
PIK3CA	-0.00214262	0.91248	success	1	>=25	42	208	0.201923	0.0278345	blca
ABCC5	-0.0254384	0.579992	success	1	<25	9	148	0.0608108	0.0196443	blca
ABCC5	-0.0254384	0.579992	success	1	>=25	6	208	0.0288462	0.0116053	blca
ADGRA3	0.0169176	0.742093	success	1	<25	4	148	0.027027	0.0133296	blca
ADGRA3	0.0169176	0.742093	success	1	>=25	5	208	0.0240385	0.0106203	blca
PCDH7	0.0135348	0.795025	success	1	<25	2	148	0.0135135	0.00949071	blca
PCDH7	0.0135348	0.795025	success	1	>=25	7	208	0.0336538	0.0125041	blca
SRP72	0.0247091	0.639817	success	1	<25	3	148	0.0202703	0.0115838	blca
SRP72	0.0247091	0.639817	success	1	>=25	5	208	0.0240385	0.0106203	blca
MAD2L1	0.106637	0.0790473	success	1	>=25	3	208	0.0144231	0.0082669	blca
TNIP3	0.00206275	0.979836	success	1	<25	1	148	0.00675676	0.00673389	blca
TNIP3	0.00206275	0.979836	success	1	>=25	3	208	0.0144231	0.0082669	blca
TLL1	0.0100452	0.849148	success	1	<25	4	148	0.027027	0.0133296	blca
TLL1	0.0100452	0.849148	success	1	>=25	5	208	0.0240385	0.0106203	blca
CTNND2	-0.0747195	0.0724842	success	1	<25	8	148	0.0540541	0.0185873	blca
CTNND2	-0.0747195	0.0724842	success	1	>=25	9	208	0.0432692	0.0141076	blca
DNAH5	-0.0488701	0.102354	success	1	<25	18	148	0.121622	0.0268668	blca
DNAH5	-0.0488701	0.102354	success	1	>=25	23	208	0.110577	0.0217448	blca
IL7R	-0.039367	0.632265	success	1	<25	2	148	0.0135135	0.00949071	blca
IL7R	-0.039367	0.632265	success	1	>=25	3	208	0.0144231	0.0082669	blca
NDUFAF2	0.014329	0.873133	success	1	<25	1	148	0.00675676	0.00673389	blca
NDUFAF2	0.014329	0.873133	success	1	>=25	2	208	0.00961538	0.00676634	blca
DMXL1	0.0257533	0.452083	success	1	<25	8	148	0.0540541	0.0185873	blca
DMXL1	0.0257533	0.452083	success	1	>=25	11	208	0.0528846	0.015518	blca
ZNF608	0.0529908	0.151775	success	1	<25	2	148	0.0135135	0.00949071	blca
ZNF608	0.0529908	0.151775	success	1	>=25	11	208	0.0528846	0.015518	blca
PCDHB13	0.0326718	0.650819	success	1	>=25	4	208	0.0192308	0.00952248	blca
LCP2	0.0851727	0.198756	success	1	>=25	3	208	0.0144231	0.0082669	blca
DSP	0.0456616	0.148562	success	1	<25	5	148	0.0337838	0.0148512	blca
DSP	0.0456616	0.148562	success	1	>=25	14	208	0.0673077	0.0173728	blca
FKBPL	0.0368197	0.712225	success	1	<25	1	148	0.00675676	0.00673389	blca
FKBPL	0.0368197	0.712225	success	1	>=25	1	208	0.00480769	0.00479612	blca
VPS52	0.0284987	0.583594	success	1	<25	3	148	0.0202703	0.0115838	blca
VPS52	0.0284987	0.583594	success	1	>=25	5	208	0.0240385	0.0106203	blca
LHFPL5	-0.11556	0.309531	success	1	<25	2	148	0.0135135	0.00949071	blca
LHFPL5	-0.11556	0.309531	success	1	>=25	2	208	0.00961538	0.00676634	blca
YIPF3	0.0989787	0.0428056	success	1	>=25	5	208	0.0240385	0.0106203	blca
CASP8AP2	-0.0549427	0.428247	success	1	<25	3	148	0.0202703	0.0115838	blca
CASP8AP2	-0.0549427	0.428247	success	1	>=25	5	208	0.0240385	0.0106203	blca
NOX3	0.0548652	0.403137	success	1	>=25	4	208	0.0192308	0.00952248	blca
FAM126A	0.044358	0.575455	success	1	<25	1	148	0.00675676	0.00673389	blca
FAM126A	0.044358	0.575455	success	1	>=25	2	208	0.00961538	0.00676634	blca
HIP1	-0.134343	0.13531	success	1	<25	5	148	0.0337838	0.0148512	blca
HIP1	-0.134343	0.13531	success	1	>=25	2	208	0.00961538	0.00676634	blca
LMTK2	0.00150502	0.968046	success	1	<25	8	148	0.0540541	0.0185873	blca
LMTK2	0.00150502	0.968046	success	1	>=25	11	208	0.0528846	0.015518	blca
MUC17	0.021675	0.392158	success	1	<25	13	148	0.0878378	0.0232673	blca
MUC17	0.021675	0.392158	success	1	>=25	23	208	0.110577	0.0217448	blca
KCND2	0.112496	0.00438037	success	0.498719	<25	1	148	0.00675676	0.00673389	blca
KCND2	0.112496	0.00438037	success	0.498719	>=25	6	208	0.0288462	0.0116053	blca
PTPRZ1	0.0458305	0.136936	success	1	<25	7	148	0.0472973	0.0174488	blca
PTPRZ1	0.0458305	0.136936	success	1	>=25	10	208	0.0480769	0.0148333	blca
PLXNA4	0.117048	2.15809e-07	success	8.36568e-05	<25	4	148	0.027027	0.0133296	blca
PLXNA4	0.117048	2.15809e-07	success	8.36568e-05	>=25	12	208	0.0576923	0.0161668	blca
XPO7	0.102769	0.0198667	success	1	<25	1	148	0.00675676	0.00673389	blca
XPO7	0.102769	0.0198667	success	1	>=25	5	208	0.0240385	0.0106203	blca
PRKDC	0.0242568	0.420999	success	1	<25	8	148	0.0540541	0.0185873	blca
PRKDC	0.0242568	0.420999	success	1	>=25	14	208	0.0673077	0.0173728	blca
PXDNL	0.0112884	0.787672	success	1	<25	4	148	0.027027	0.0133296	blca
PXDNL	0.0112884	0.787672	success	1	>=25	10	208	0.0480769	0.0148333	blca
TGS1	-0.017452	0.777786	success	1	<25	4	148	0.027027	0.0133296	blca
TGS1	-0.017452	0.777786	success	1	>=25	4	208	0.0192308	0.00952248	blca
PLEKHF2	-0.00618721	0.949134	success	1	<25	1	148	0.00675676	0.00673389	blca
PLEKHF2	-0.00618721	0.949134	success	1	>=25	2	208	0.00961538	0.00676634	blca
KCNS2	0.0656347	0.241888	success	1	>=25	5	208	0.0240385	0.0106203	blca
ATAD2	-0.0599795	0.19839	success	1	<25	10	148	0.0675676	0.0206323	blca
ATAD2	-0.0599795	0.19839	success	1	>=25	8	208	0.0384615	0.0133341	blca
ADAMTSL1	0.00676498	0.88892	success	1	<25	2	148	0.0135135	0.00949071	blca
ADAMTSL1	0.00676498	0.88892	success	1	>=25	9	208	0.0432692	0.0141076	blca
TRPM6	0.0256324	0.454425	success	1	<25	6	148	0.0405405	0.0162117	blca
TRPM6	0.0256324	0.454425	success	1	>=25	10	208	0.0480769	0.0148333	blca
FOXE1	-0.0163677	0.790508	success	1	<25	3	148	0.0202703	0.0115838	blca
FOXE1	-0.0163677	0.790508	success	1	>=25	5	208	0.0240385	0.0106203	blca
OR13C5	0.0525126	0.428337	success	1	<25	1	148	0.00675676	0.00673389	blca
OR13C5	0.0525126	0.428337	success	1	>=25	3	208	0.0144231	0.0082669	blca
OLFM1	0.0482678	0.61154	success	1	<25	1	148	0.00675676	0.00673389	blca
OLFM1	0.0482678	0.61154	success	1	>=25	1	208	0.00480769	0.00479612	blca
TUBB8	0.113639	0.262418	success	1	>=25	1	208	0.00480769	0.00479612	blca
DIP2C	0.00564014	0.907694	success	1	<25	3	148	0.0202703	0.0115838	blca
DIP2C	0.00564014	0.907694	success	1	>=25	8	208	0.0384615	0.0133341	blca
ZNF25	0.0984688	0.0442996	success	1	<25	1	148	0.00675676	0.00673389	blca
ZNF25	0.0984688	0.0442996	success	1	>=25	4	208	0.0192308	0.00952248	blca
ANK3	-0.00296371	0.92276	success	1	<25	13	148	0.0878378	0.0232673	blca
ANK3	-0.00296371	0.92276	success	1	>=25	17	208	0.0817308	0.0189953	blca
CTNNA3	-0.109659	0.163158	success	1	<25	6	148	0.0405405	0.0162117	blca
CTNNA3	-0.109659	0.163158	success	1	>=25	2	208	0.00961538	0.00676634	blca
CDH23	-0.000289134	0.99472	success	1	<25	5	148	0.0337838	0.0148512	blca
CDH23	-0.000289134	0.99472	success	1	>=25	9	208	0.0432692	0.0141076	blca
GRID1	0.0664149	0.112316	success	1	<25	2	148	0.0135135	0.00949071	blca
GRID1	0.0664149	0.112316	success	1	>=25	7	208	0.0336538	0.0125041	blca
LOXL4	0.0674259	0.34632	success	1	<25	1	148	0.00675676	0.00673389	blca
LOXL4	0.0674259	0.34632	success	1	>=25	2	208	0.00961538	0.00676634	blca
NRAP	0.0475016	0.247292	success	1	<25	3	148	0.0202703	0.0115838	blca
NRAP	0.0475016	0.247292	success	1	>=25	8	208	0.0384615	0.0133341	blca
HSPA12A	0.0723856	0.116169	success	1	<25	1	148	0.00675676	0.00673389	blca
HSPA12A	0.0723856	0.116169	success	1	>=25	6	208	0.0288462	0.0116053	blca
PSTK	0.0524365	0.492899	success	1	>=25	3	208	0.0144231	0.0082669	blca
E2F8	0.0473265	0.192905	success	1	<25	4	148	0.027027	0.0133296	blca
E2F8	0.0473265	0.192905	success	1	>=25	10	208	0.0480769	0.0148333	blca
ELP4	0.0594737	0.257132	success	1	<25	2	148	0.0135135	0.00949071	blca
ELP4	0.0594737	0.257132	success	1	>=25	4	208	0.0192308	0.00952248	blca
OR5D14	-0.00399648	0.956798	success	1	<25	2	148	0.0135135	0.00949071	blca
OR5D14	-0.00399648	0.956798	success	1	>=25	3	208	0.0144231	0.0082669	blca
DPP3	0.0619083	0.233223	success	1	<25	1	148	0.00675676	0.00673389	blca
DPP3	0.0619083	0.233223	success	1	>=25	5	208	0.0240385	0.0106203	blca
KRTAP5-11	0.0436064	0.65295	success	1	<25	1	148	0.00675676	0.00673389	blca
KRTAP5-11	0.0436064	0.65295	success	1	>=25	1	208	0.00480769	0.00479612	blca
PICALM	-0.0274671	0.761857	success	1	<25	2	148	0.0135135	0.00949071	blca
PICALM	-0.0274671	0.761857	success	1	>=25	2	208	0.00961538	0.00676634	blca
SRSF8	0.0904027	0.254581	success	1	>=25	2	208	0.00961538	0.00676634	blca
MMP8	0.0541224	0.559038	success	1	>=25	2	208	0.00961538	0.00676634	blca
GRIA4	0.114885	2.50701e-07	success	9.27651e-05	<25	3	148	0.0202703	0.0115838	blca
GRIA4	0.114885	2.50701e-07	success	9.27651e-05	>=25	14	208	0.0673077	0.0173728	blca
KMT2A	0.0130058	0.651593	success	1	<25	13	148	0.0878378	0.0232673	blca
KMT2A	0.0130058	0.651593	success	1	>=25	17	208	0.0817308	0.0189953	blca
PLCZ1	0.0799147	0.174664	success	1	>=25	4	208	0.0192308	0.00952248	blca
PLEKHA5	-0.0389356	0.492889	success	1	<25	3	148	0.0202703	0.0115838	blca
PLEKHA5	-0.0389356	0.492889	success	1	>=25	8	208	0.0384615	0.0133341	blca
ABCC9	-0.0291573	0.556148	success	1	<25	6	148	0.0405405	0.0162117	blca
ABCC9	-0.0291573	0.556148	success	1	>=25	7	208	0.0336538	0.0125041	blca
KIF21A	0.00710089	0.858972	success	1	<25	4	148	0.027027	0.0133296	blca
KIF21A	0.00710089	0.858972	success	1	>=25	12	208	0.0576923	0.0161668	blca
DBX2	0.0622602	0.485926	success	1	>=25	2	208	0.00961538	0.00676634	blca
PFKM	-0.0285536	0.720391	success	1	<25	2	148	0.0135135	0.00949071	blca
PFKM	-0.0285536	0.720391	success	1	>=25	3	208	0.0144231	0.0082669	blca
H1-7	0.0546786	0.40512	success	1	>=25	4	208	0.0192308	0.00952248	blca
NAV3	-0.0117988	0.753247	success	1	<25	10	148	0.0675676	0.0206323	blca
NAV3	-0.0117988	0.753247	success	1	>=25	11	208	0.0528846	0.015518	blca
SLC6A15	-0.033333	0.550176	success	1	<25	8	148	0.0540541	0.0185873	blca
SLC6A15	-0.033333	0.550176	success	1	>=25	3	208	0.0144231	0.0082669	blca
CFAP54	0.0627751	0.0668474	success	1	<25	3	148	0.0202703	0.0115838	blca
CFAP54	0.0627751	0.0668474	success	1	>=25	8	208	0.0384615	0.0133341	blca
HPD	-0.00337508	0.967679	success	1	<25	2	148	0.0135135	0.00949071	blca
HPD	-0.00337508	0.967679	success	1	>=25	2	208	0.00961538	0.00676634	blca
SPART	0.0486922	0.417533	success	1	>=25	5	208	0.0240385	0.0106203	blca
DGKH	0.0486455	0.28069	success	1	<25	2	148	0.0135135	0.00949071	blca
DGKH	0.0486455	0.28069	success	1	>=25	7	208	0.0336538	0.0125041	blca
DIAPH3	0.0471377	0.394437	success	1	<25	1	148	0.00675676	0.00673389	blca
DIAPH3	0.0471377	0.394437	success	1	>=25	5	208	0.0240385	0.0106203	blca
SLITRK6	-0.0289823	0.693577	success	1	<25	3	148	0.0202703	0.0115838	blca
SLITRK6	-0.0289823	0.693577	success	1	>=25	3	208	0.0144231	0.0082669	blca
SLITRK5	0.0199356	0.679274	success	1	<25	2	148	0.0135135	0.00949071	blca
SLITRK5	0.0199356	0.679274	success	1	>=25	8	208	0.0384615	0.0133341	blca
SOX1	0.0105421	0.907854	success	1	<25	2	148	0.0135135	0.00949071	blca
SOX1	0.0105421	0.907854	success	1	>=25	1	208	0.00480769	0.00479612	blca
SUPT16H	-0.00556756	0.907097	success	1	<25	6	148	0.0405405	0.0162117	blca
SUPT16H	-0.00556756	0.907097	success	1	>=25	6	208	0.0288462	0.0116053	blca
HOMEZ	0.0500273	0.360149	success	1	<25	2	148	0.0135135	0.00949071	blca
HOMEZ	0.0500273	0.360149	success	1	>=25	4	208	0.0192308	0.00952248	blca
TOGARAM1	-0.0114484	0.794538	success	1	<25	5	148	0.0337838	0.0148512	blca
TOGARAM1	-0.0114484	0.794538	success	1	>=25	10	208	0.0480769	0.0148333	blca
PLEKHG3	0.110847	0.0636278	success	1	>=25	3	208	0.0144231	0.0082669	blca
RBM25	0.00911756	0.887737	success	1	<25	1	148	0.00675676	0.00673389	blca
RBM25	0.00911756	0.887737	success	1	>=25	5	208	0.0240385	0.0106203	blca
AHNAK2	0.0105555	0.660347	success	1	<25	12	148	0.0810811	0.0224371	blca
AHNAK2	0.0105555	0.660347	success	1	>=25	24	208	0.115385	0.0221523	blca
CEP152	0.0820623	0.0364208	success	1	<25	1	148	0.00675676	0.00673389	blca
CEP152	0.0820623	0.0364208	success	1	>=25	8	208	0.0384615	0.0133341	blca
PYGO1	0.0806442	0.169436	success	1	<25	1	148	0.00675676	0.00673389	blca
PYGO1	0.0806442	0.169436	success	1	>=25	3	208	0.0144231	0.0082669	blca
ZFAND6	0.0413725	0.552032	success	1	>=25	4	208	0.0192308	0.00952248	blca
TICRR	0.00869999	0.831805	success	1	<25	5	148	0.0337838	0.0148512	blca
TICRR	0.00869999	0.831805	success	1	>=25	10	208	0.0480769	0.0148333	blca
AMDHD2	0.100684	0.185507	success	1	>=25	2	208	0.00961538	0.00676634	blca
ZNF668	-0.0422891	0.423597	success	1	<25	1	148	0.00675676	0.00673389	blca
ZNF668	-0.0422891	0.423597	success	1	>=25	4	208	0.0192308	0.00952248	blca
ZNF646	-0.00775917	0.896745	success	1	<25	3	148	0.0202703	0.0115838	blca
ZNF646	-0.00775917	0.896745	success	1	>=25	5	208	0.0240385	0.0106203	blca
SLC12A4	0.0268015	0.656511	success	1	<25	2	148	0.0135135	0.00949071	blca
SLC12A4	0.0268015	0.656511	success	1	>=25	4	208	0.0192308	0.00952248	blca
ABR	0.0643275	0.254071	success	1	>=25	5	208	0.0240385	0.0106203	blca
TBC1D28	0.113639	0.262418	success	1	>=25	1	208	0.00480769	0.00479612	blca
MGAT5B	0.0614544	0.335189	success	1	<25	1	148	0.00675676	0.00673389	blca
MGAT5B	0.0614544	0.335189	success	1	>=25	3	208	0.0144231	0.0082669	blca
GAA	-0.0811945	0.441944	success	1	<25	3	148	0.0202703	0.0115838	blca
GAA	-0.0811945	0.441944	success	1	>=25	1	208	0.00480769	0.00479612	blca
AATK	0.0504663	0.397173	success	1	>=25	5	208	0.0240385	0.0106203	blca
LIPG	0.0463831	0.444467	success	1	>=25	5	208	0.0240385	0.0106203	blca
BTBD2	-0.0236394	0.725395	success	1	<25	3	148	0.0202703	0.0115838	blca
BTBD2	-0.0236394	0.725395	success	1	>=25	4	208	0.0192308	0.00952248	blca
CLEC4M	0.0279471	0.742066	success	1	>=25	3	208	0.0144231	0.0082669	blca
FBN3	0.00967688	0.775581	success	1	<25	8	148	0.0540541	0.0185873	blca
FBN3	0.00967688	0.775581	success	1	>=25	14	208	0.0673077	0.0173728	blca
APLP1	0.00828782	0.876136	success	1	<25	3	148	0.0202703	0.0115838	blca
APLP1	0.00828782	0.876136	success	1	>=25	6	208	0.0288462	0.0116053	blca
DMPK	0.112644	0.120762	success	1	>=25	2	208	0.00961538	0.00676634	blca
VSTM1	0.0125347	0.856926	success	1	<25	1	148	0.00675676	0.00673389	blca
VSTM1	0.0125347	0.856926	success	1	>=25	4	208	0.0192308	0.00952248	blca
NCR1	0.0688971	0.427041	success	1	>=25	2	208	0.00961538	0.00676634	blca
KRTAP13-2	0.0751558	0.372939	success	1	>=25	2	208	0.00961538	0.00676634	blca
SYNJ1	0.0073499	0.862768	success	1	<25	6	148	0.0405405	0.0162117	blca
SYNJ1	0.0073499	0.862768	success	1	>=25	8	208	0.0384615	0.0133341	blca
ITSN1	-0.0690119	0.147893	success	1	<25	3	148	0.0202703	0.0115838	blca
ITSN1	-0.0690119	0.147893	success	1	>=25	7	208	0.0336538	0.0125041	blca
MX1	0.00963023	0.872131	success	1	<25	2	148	0.0135135	0.00949071	blca
MX1	0.00963023	0.872131	success	1	>=25	5	208	0.0240385	0.0106203	blca
RIPK4	-0.0448789	0.328895	success	1	<25	7	148	0.0472973	0.0174488	blca
RIPK4	-0.0448789	0.328895	success	1	>=25	10	208	0.0480769	0.0148333	blca
ESS2	-0.00494804	0.952905	success	1	<25	2	148	0.0135135	0.00949071	blca
ESS2	-0.00494804	0.952905	success	1	>=25	2	208	0.00961538	0.00676634	blca
MYH9	-2.58338e-05	0.999365	success	1	<25	7	148	0.0472973	0.0174488	blca
MYH9	-2.58338e-05	0.999365	success	1	>=25	19	208	0.0913462	0.0199762	blca
TRIOBP	0.029384	0.547751	success	1	<25	2	148	0.0135135	0.00949071	blca
TRIOBP	0.029384	0.547751	success	1	>=25	7	208	0.0336538	0.0125041	blca
SBF1	0.012128	0.827062	success	1	<25	3	148	0.0202703	0.0115838	blca
SBF1	0.012128	0.827062	success	1	>=25	5	208	0.0240385	0.0106203	blca
FAM9C	0.039468	0.689263	success	1	<25	1	148	0.00675676	0.00673389	blca
FAM9C	0.039468	0.689263	success	1	>=25	1	208	0.00480769	0.00479612	blca
RAI2	0.0459841	0.558772	success	1	>=25	3	208	0.0144231	0.0082669	blca
LANCL3	0.113639	0.262418	success	1	>=25	1	208	0.00480769	0.00479612	blca
HEPH	-0.0207556	0.698148	success	1	<25	4	148	0.027027	0.0133296	blca
HEPH	-0.0207556	0.698148	success	1	>=25	7	208	0.0336538	0.0125041	blca
MED12	0.0528339	0.102765	success	1	<25	5	148	0.0337838	0.0148512	blca
MED12	0.0528339	0.102765	success	1	>=25	12	208	0.0576923	0.0161668	blca
CT55	0.113639	0.262418	success	1	>=25	1	208	0.00480769	0.00479612	blca
GABRQ	-0.056184	0.479117	success	1	<25	3	148	0.0202703	0.0115838	blca
GABRQ	-0.056184	0.479117	success	1	>=25	3	208	0.0144231	0.0082669	blca
PRAMEF20	-0.0687666	0.501721	success	1	<25	2	148	0.0135135	0.00949071	blca
PRAMEF20	-0.0687666	0.501721	success	1	>=25	2	208	0.00961538	0.00676634	blca
ZNF691	-0.0351129	0.849136	success	1	>=25	1	208	0.00480769	0.00479612	blca
BRDT	-0.00099833	0.986348	success	1	<25	2	148	0.0135135	0.00949071	blca
BRDT	-0.00099833	0.986348	success	1	>=25	6	208	0.0288462	0.0116053	blca
KPRP	-0.000986233	0.985711	success	1	<25	4	148	0.027027	0.0133296	blca
KPRP	-0.000986233	0.985711	success	1	>=25	5	208	0.0240385	0.0106203	blca
AQP10	-0.0970062	0.438378	success	1	<25	1	148	0.00675676	0.00673389	blca
AQP10	-0.0970062	0.438378	success	1	>=25	2	208	0.00961538	0.00676634	blca
KCNN3	0.0591312	0.305323	success	1	>=25	5	208	0.0240385	0.0106203	blca
OR10Z1	-0.0435819	0.570184	success	1	<25	2	148	0.0135135	0.00949071	blca
OR10Z1	-0.0435819	0.570184	success	1	>=25	4	208	0.0192308	0.00952248	blca
SLC26A9	-0.0209914	0.769832	success	1	<25	1	148	0.00675676	0.00673389	blca
SLC26A9	-0.0209914	0.769832	success	1	>=25	5	208	0.0240385	0.0106203	blca
GREB1	-0.00484272	0.927236	success	1	<25	4	148	0.027027	0.0133296	blca
GREB1	-0.00484272	0.927236	success	1	>=25	6	208	0.0288462	0.0116053	blca
MSH2	-0.0666956	0.324442	success	1	<25	4	148	0.027027	0.0133296	blca
MSH2	-0.0666956	0.324442	success	1	>=25	5	208	0.0240385	0.0106203	blca
LRP1B	0.0172864	0.485824	success	1	<25	11	148	0.0743243	0.0215608	blca
LRP1B	0.0172864	0.485824	success	1	>=25	28	208	0.134615	0.0236657	blca
WIPF1	-0.0768432	0.412393	success	1	<25	2	148	0.0135135	0.00949071	blca
WIPF1	-0.0768432	0.412393	success	1	>=25	3	208	0.0144231	0.0082669	blca
GTF3C3	-0.12623	0.0514523	success	1	<25	3	148	0.0202703	0.0115838	blca
GTF3C3	-0.12623	0.0514523	success	1	>=25	2	208	0.00961538	0.00676634	blca
TRPM8	0.0935638	0.0394918	success	1	<25	1	148	0.00675676	0.00673389	blca
TRPM8	0.0935638	0.0394918	success	1	>=25	5	208	0.0240385	0.0106203	blca
EPHA6	-0.00619459	0.907461	success	1	<25	3	148	0.0202703	0.0115838	blca
EPHA6	-0.00619459	0.907461	success	1	>=25	7	208	0.0336538	0.0125041	blca
RAP1GDS1	0.00191217	0.978891	success	1	<25	1	148	0.00675676	0.00673389	blca
RAP1GDS1	0.00191217	0.978891	success	1	>=25	4	208	0.0192308	0.00952248	blca
DROSHA	0.0603216	0.213723	success	1	<25	1	148	0.00675676	0.00673389	blca
DROSHA	0.0603216	0.213723	success	1	>=25	6	208	0.0288462	0.0116053	blca
ZNF131	-0.106653	0.28816	success	1	<25	4	148	0.027027	0.0133296	blca
ZNF131	-0.106653	0.28816	success	1	>=25	1	208	0.00480769	0.00479612	blca
VCAN	-0.0571978	0.142551	success	1	<25	11	148	0.0743243	0.0215608	blca
VCAN	-0.0571978	0.142551	success	1	>=25	15	208	0.0721154	0.0179362	blca
CDC25C	-0.0351129	0.849136	success	1	>=25	1	208	0.00480769	0.00479612	blca
EGR1	-0.093258	0.220297	success	1	<25	4	148	0.027027	0.0133296	blca
EGR1	-0.093258	0.220297	success	1	>=25	4	208	0.0192308	0.00952248	blca
PCDHA7	-0.0997906	0.133725	success	1	<25	4	148	0.027027	0.0133296	blca
PCDHA7	-0.0997906	0.133725	success	1	>=25	7	208	0.0336538	0.0125041	blca
GNPDA1	0.133256	0.0493861	success	1	>=25	2	208	0.00961538	0.00676634	blca
SYNE1	0.0263817	0.150058	success	1	<25	22	148	0.148649	0.0292418	blca
SYNE1	0.0263817	0.150058	success	1	>=25	44	208	0.211538	0.0283174	blca
TBXT	0.0226893	0.76297	success	1	>=25	4	208	0.0192308	0.00952248	blca
DLL1	0.0143345	0.807253	success	1	<25	1	148	0.00675676	0.00673389	blca
DLL1	0.0143345	0.807253	success	1	>=25	6	208	0.0288462	0.0116053	blca
DGKI	0.00149365	0.979386	success	1	<25	3	148	0.0202703	0.0115838	blca
DGKI	0.00149365	0.979386	success	1	>=25	5	208	0.0240385	0.0106203	blca
CYP7B1	-0.0394537	0.675269	success	1	<25	1	148	0.00675676	0.00673389	blca
CYP7B1	-0.0394537	0.675269	success	1	>=25	3	208	0.0144231	0.0082669	blca
MMP16	0.0178233	0.758436	success	1	<25	2	148	0.0135135	0.00949071	blca
MMP16	0.0178233	0.758436	success	1	>=25	5	208	0.0240385	0.0106203	blca
EXT1	-0.0680905	0.404894	success	1	<25	2	148	0.0135135	0.00949071	blca
EXT1	-0.0680905	0.404894	success	1	>=25	4	208	0.0192308	0.00952248	blca
PLEC	-0.0276228	0.447628	success	1	<25	11	148	0.0743243	0.0215608	blca
PLEC	-0.0276228	0.447628	success	1	>=25	14	208	0.0673077	0.0173728	blca
TAF1L	-0.0225501	0.590183	success	1	<25	8	148	0.0540541	0.0185873	blca
TAF1L	-0.0225501	0.590183	success	1	>=25	10	208	0.0480769	0.0148333	blca
FBP2	-0.0769288	0.603874	success	1	<25	1	148	0.00675676	0.00673389	blca
FBP2	-0.0769288	0.603874	success	1	>=25	1	208	0.00480769	0.00479612	blca
JMJD1C	-0.0251072	0.551995	success	1	<25	9	148	0.0608108	0.0196443	blca
JMJD1C	-0.0251072	0.551995	success	1	>=25	9	208	0.0432692	0.0141076	blca
MRGPRX1	-0.101716	0.305979	success	1	<25	3	148	0.0202703	0.0115838	blca
MRGPRX1	-0.101716	0.305979	success	1	>=25	2	208	0.00961538	0.00676634	blca
CHRM4	-0.0918774	0.550074	success	1	<25	1	148	0.00675676	0.00673389	blca
CHRM4	-0.0918774	0.550074	success	1	>=25	1	208	0.00480769	0.00479612	blca
PCNX3	-0.00584469	0.931699	success	1	<25	1	148	0.00675676	0.00673389	blca
PCNX3	-0.00584469	0.931699	success	1	>=25	5	208	0.0240385	0.0106203	blca
TBC1D10C	0.00129883	0.98734	success	1	<25	1	148	0.00675676	0.00673389	blca
TBC1D10C	0.00129883	0.98734	success	1	>=25	3	208	0.0144231	0.0082669	blca
PLEKHG6	-0.0643993	0.365155	success	1	<25	5	148	0.0337838	0.0148512	blca
PLEKHG6	-0.0643993	0.365155	success	1	>=25	3	208	0.0144231	0.0082669	blca
PRICKLE1	-0.0381325	0.541468	success	1	<25	3	148	0.0202703	0.0115838	blca
PRICKLE1	-0.0381325	0.541468	success	1	>=25	6	208	0.0288462	0.0116053	blca
RDH16	-0.0913981	0.397984	success	1	<25	1	148	0.00675676	0.00673389	blca
RDH16	-0.0913981	0.397984	success	1	>=25	3	208	0.0144231	0.0082669	blca
TRHDE	-0.0672119	0.27501	success	1	<25	4	148	0.027027	0.0133296	blca
TRHDE	-0.0672119	0.27501	success	1	>=25	7	208	0.0336538	0.0125041	blca
TMTC2	-0.0252979	0.641562	success	1	<25	5	148	0.0337838	0.0148512	blca
TMTC2	-0.0252979	0.641562	success	1	>=25	5	208	0.0240385	0.0106203	blca
BIVM-ERCC5	-0.0738945	0.339664	success	1	<25	3	148	0.0202703	0.0115838	blca
BIVM-ERCC5	-0.0738945	0.339664	success	1	>=25	4	208	0.0192308	0.00952248	blca
METTL17	-0.0351129	0.849136	success	1	>=25	1	208	0.00480769	0.00479612	blca
FRMD6	0.100128	0.023784	success	1	>=25	6	208	0.0288462	0.0116053	blca
EML5	-0.0230972	0.654915	success	1	<25	5	148	0.0337838	0.0148512	blca
EML5	-0.0230972	0.654915	success	1	>=25	7	208	0.0336538	0.0125041	blca
GABRB3	0.0169599	0.770561	success	1	<25	1	148	0.00675676	0.00673389	blca
GABRB3	0.0169599	0.770561	success	1	>=25	6	208	0.0288462	0.0116053	blca
DPP8	0.0212972	0.673324	success	1	<25	2	148	0.0135135	0.00949071	blca
DPP8	0.0212972	0.673324	success	1	>=25	7	208	0.0336538	0.0125041	blca
LMAN1L	-0.0321292	0.761521	success	1	<25	1	148	0.00675676	0.00673389	blca
LMAN1L	-0.0321292	0.761521	success	1	>=25	2	208	0.00961538	0.00676634	blca
ARNT2	-0.218728	0.0215453	success	1	<25	5	148	0.0337838	0.0148512	blca
ARNT2	-0.218728	0.0215453	success	1	>=25	3	208	0.0144231	0.0082669	blca
RAB40C	-0.0351129	0.849136	success	1	>=25	1	208	0.00480769	0.00479612	blca
TMC5	-0.0144125	0.825241	success	1	<25	4	148	0.027027	0.0133296	blca
TMC5	-0.0144125	0.825241	success	1	>=25	3	208	0.0144231	0.0082669	blca
SRCAP	0.0437264	0.117108	success	1	<25	10	148	0.0675676	0.0206323	blca
SRCAP	0.0437264	0.117108	success	1	>=25	15	208	0.0721154	0.0179362	blca
MMP2	0.000266717	0.996566	success	1	<25	1	148	0.00675676	0.00673389	blca
MMP2	0.000266717	0.996566	success	1	>=25	6	208	0.0288462	0.0116053	blca
CDH1	-0.0445269	0.484301	success	1	<25	3	148	0.0202703	0.0115838	blca
CDH1	-0.0445269	0.484301	success	1	>=25	6	208	0.0288462	0.0116053	blca
POLR2A	-0.042447	0.526015	success	1	<25	4	148	0.027027	0.0133296	blca
POLR2A	-0.042447	0.526015	success	1	>=25	4	208	0.0192308	0.00952248	blca
TOP3A	0.0196833	0.698663	success	1	<25	3	148	0.0202703	0.0115838	blca
TOP3A	0.0196833	0.698663	success	1	>=25	6	208	0.0288462	0.0116053	blca
ERBB2	0.0181757	0.456903	success	1	<25	15	148	0.101351	0.0248073	blca
ERBB2	0.0181757	0.456903	success	1	>=25	25	208	0.120192	0.0225476	blca
GPATCH8	-0.0303687	0.502698	success	1	<25	7	148	0.0472973	0.0174488	blca
GPATCH8	-0.0303687	0.502698	success	1	>=25	9	208	0.0432692	0.0141076	blca
HOXB6	0.0630118	0.266631	success	1	>=25	5	208	0.0240385	0.0106203	blca
ABCC3	-0.0210839	0.693939	success	1	<25	5	148	0.0337838	0.0148512	blca
ABCC3	-0.0210839	0.693939	success	1	>=25	6	208	0.0288462	0.0116053	blca
EVPL	-0.0323324	0.640179	success	1	<25	2	148	0.0135135	0.00949071	blca
EVPL	-0.0323324	0.640179	success	1	>=25	5	208	0.0240385	0.0106203	blca
NFATC2	0.0693296	0.0643919	success	1	<25	2	148	0.0135135	0.00949071	blca
NFATC2	0.0693296	0.0643919	success	1	>=25	9	208	0.0432692	0.0141076	blca
DNAJC5	-0.0351129	0.849136	success	1	>=25	1	208	0.00480769	0.00479612	blca
KRTAP27-1	-0.0351129	0.849136	success	1	>=25	1	208	0.00480769	0.00479612	blca
LIMK2	-0.108335	0.333885	success	1	<25	2	148	0.0135135	0.00949071	blca
LIMK2	-0.108335	0.333885	success	1	>=25	2	208	0.00961538	0.00676634	blca
MAOA	-0.017347	0.82196	success	1	>=25	5	208	0.0240385	0.0106203	blca
HUWE1	-0.0454654	0.298738	success	1	<25	9	148	0.0608108	0.0196443	blca
HUWE1	-0.0454654	0.298738	success	1	>=25	10	208	0.0480769	0.0148333	blca
LDOC1	-0.0351129	0.849136	success	1	>=25	1	208	0.00480769	0.00479612	blca
HAUS7	-0.0351129	0.849136	success	1	>=25	1	208	0.00480769	0.00479612	blca
KLHL17	-0.0980076	0.276995	success	1	<25	4	148	0.027027	0.0133296	blca
KLHL17	-0.0980076	0.276995	success	1	>=25	2	208	0.00961538	0.00676634	blca
NOL9	-0.0571681	0.472565	success	1	<25	3	148	0.0202703	0.0115838	blca
NOL9	-0.0571681	0.472565	success	1	>=25	3	208	0.0144231	0.0082669	blca
THAP3	-0.00517997	0.964798	success	1	<25	1	148	0.00675676	0.00673389	blca
THAP3	-0.00517997	0.964798	success	1	>=25	1	208	0.00480769	0.00479612	blca
H6PD	-0.0103171	0.872639	success	1	<25	3	148	0.0202703	0.0115838	blca
H6PD	-0.0103171	0.872639	success	1	>=25	4	208	0.0192308	0.00952248	blca
EXOSC10	0.0331339	0.468355	success	1	<25	3	148	0.0202703	0.0115838	blca
EXOSC10	0.0331339	0.468355	success	1	>=25	7	208	0.0336538	0.0125041	blca
VPS13D	0.00850374	0.790645	success	1	<25	9	148	0.0608108	0.0196443	blca
VPS13D	0.00850374	0.790645	success	1	>=25	16	208	0.0769231	0.0184763	blca
DNAJC16	0.00777713	0.890427	success	1	<25	3	148	0.0202703	0.0115838	blca
DNAJC16	0.00777713	0.890427	success	1	>=25	5	208	0.0240385	0.0106203	blca
PITHD1	0.0530705	0.486477	success	1	<25	1	148	0.00675676	0.00673389	blca
PITHD1	0.0530705	0.486477	success	1	>=25	2	208	0.00961538	0.00676634	blca
MECR	-0.248857	0.119446	success	1	<25	3	148	0.0202703	0.0115838	blca
THRAP3	-0.0491158	0.381395	success	1	<25	8	148	0.0540541	0.0185873	blca
THRAP3	-0.0491158	0.381395	success	1	>=25	4	208	0.0192308	0.00952248	blca
ZSWIM5	0.0847661	0.0216076	success	1	<25	3	148	0.0202703	0.0115838	blca
ZSWIM5	0.0847661	0.0216076	success	1	>=25	7	208	0.0336538	0.0125041	blca
MROH7	-0.024824	0.73247	success	1	<25	3	148	0.0202703	0.0115838	blca
MROH7	-0.024824	0.73247	success	1	>=25	3	208	0.0144231	0.0082669	blca
USP24	0.00884102	0.845629	success	1	<25	3	148	0.0202703	0.0115838	blca
USP24	0.00884102	0.845629	success	1	>=25	9	208	0.0432692	0.0141076	blca
PRKAA2	0.00431683	0.951959	success	1	<25	2	148	0.0135135	0.00949071	blca
PRKAA2	0.00431683	0.951959	success	1	>=25	3	208	0.0144231	0.0082669	blca
USP33	0.0125639	0.790785	success	1	<25	3	148	0.0202703	0.0115838	blca
USP33	0.0125639	0.790785	success	1	>=25	8	208	0.0384615	0.0133341	blca
FNDC7	-0.0633146	0.401187	success	1	<25	4	148	0.027027	0.0133296	blca
FNDC7	-0.0633146	0.401187	success	1	>=25	3	208	0.0144231	0.0082669	blca
SYCP1	-0.0491445	0.446286	success	1	<25	4	148	0.027027	0.0133296	blca
SYCP1	-0.0491445	0.446286	success	1	>=25	5	208	0.0240385	0.0106203	blca
SF3B4	-0.108055	0.623899	success	1	<25	1	148	0.00675676	0.00673389	blca
ARNT	-0.0509184	0.408824	success	1	<25	6	148	0.0405405	0.0162117	blca
ARNT	-0.0509184	0.408824	success	1	>=25	3	208	0.0144231	0.0082669	blca
S100A7A	0.044629	0.643906	success	1	<25	1	148	0.00675676	0.00673389	blca
S100A7A	0.044629	0.643906	success	1	>=25	1	208	0.00480769	0.00479612	blca
INTS3	-0.00734291	0.908215	success	1	<25	3	148	0.0202703	0.0115838	blca
INTS3	-0.00734291	0.908215	success	1	>=25	4	208	0.0192308	0.00952248	blca
CLK2	-0.00274709	0.96047	success	1	<25	3	148	0.0202703	0.0115838	blca
CLK2	-0.00274709	0.96047	success	1	>=25	6	208	0.0288462	0.0116053	blca
PRCC	0.00300745	0.970499	success	1	<25	2	148	0.0135135	0.00949071	blca
PRCC	0.00300745	0.970499	success	1	>=25	2	208	0.00961538	0.00676634	blca
RC3H1	-0.0192606	0.659915	success	1	<25	6	148	0.0405405	0.0162117	blca
RC3H1	-0.0192606	0.659915	success	1	>=25	10	208	0.0480769	0.0148333	blca
KIF14	-0.00508999	0.911799	success	1	<25	4	148	0.027027	0.0133296	blca
KIF14	-0.00508999	0.911799	success	1	>=25	9	208	0.0432692	0.0141076	blca
ARID4B	-0.042214	0.504359	success	1	<25	4	148	0.027027	0.0133296	blca
ARID4B	-0.042214	0.504359	success	1	>=25	5	208	0.0240385	0.0106203	blca
PXDN	-0.103909	0.0437467	success	1	<25	4	148	0.027027	0.0133296	blca
PXDN	-0.103909	0.0437467	success	1	>=25	7	208	0.0336538	0.0125041	blca
NBAS	-0.0319121	0.583403	success	1	<25	7	148	0.0472973	0.0174488	blca
NBAS	-0.0319121	0.583403	success	1	>=25	3	208	0.0144231	0.0082669	blca
KIF3C	0.0392046	0.493467	success	1	<25	3	148	0.0202703	0.0115838	blca
KIF3C	0.0392046	0.493467	success	1	>=25	3	208	0.0144231	0.0082669	blca
SOS1	0.0595544	0.0662928	success	1	<25	6	148	0.0405405	0.0162117	blca
SOS1	0.0595544	0.0662928	success	1	>=25	10	208	0.0480769	0.0148333	blca
PUS10	-0.0112103	0.882087	success	1	<25	1	148	0.00675676	0.00673389	blca
PUS10	-0.0112103	0.882087	success	1	>=25	4	208	0.0192308	0.00952248	blca
DYSF	-0.00135673	0.974517	success	1	<25	8	148	0.0540541	0.0185873	blca
DYSF	-0.00135673	0.974517	success	1	>=25	7	208	0.0336538	0.0125041	blca
EGR4	-0.0399483	0.627794	success	1	<25	2	148	0.0135135	0.00949071	blca
EGR4	-0.0399483	0.627794	success	1	>=25	3	208	0.0144231	0.0082669	blca
DCTN1	0.0247612	0.683636	success	1	<25	2	148	0.0135135	0.00949071	blca
DCTN1	0.0247612	0.683636	success	1	>=25	4	208	0.0192308	0.00952248	blca
RAB3GAP1	0.0368851	0.462603	success	1	<25	2	148	0.0135135	0.00949071	blca
RAB3GAP1	0.0368851	0.462603	success	1	>=25	6	208	0.0288462	0.0116053	blca
THSD7B	0.055703	0.0908739	success	1	<25	5	148	0.0337838	0.0148512	blca
THSD7B	0.055703	0.0908739	success	1	>=25	11	208	0.0528846	0.015518	blca
UBR3	-0.0442327	0.643456	success	1	<25	3	148	0.0202703	0.0115838	blca
UBR3	-0.0442327	0.643456	success	1	>=25	1	208	0.00480769	0.00479612	blca
CDCA7	-0.072457	0.434439	success	1	<25	4	148	0.027027	0.0133296	blca
CDCA7	-0.072457	0.434439	success	1	>=25	1	208	0.00480769	0.00479612	blca
PDE11A	-0.0509628	0.329828	success	1	<25	7	148	0.0472973	0.0174488	blca
PDE11A	-0.0509628	0.329828	success	1	>=25	7	208	0.0336538	0.0125041	blca
KANSL1L	-0.108055	0.623899	success	1	<25	1	148	0.00675676	0.00673389	blca
LANCL1	-0.108055	0.623899	success	1	<25	1	148	0.00675676	0.00673389	blca
ZFAND2B	-0.0547148	0.628638	success	1	<25	2	148	0.0135135	0.00949071	blca
ZFAND2B	-0.0547148	0.628638	success	1	>=25	1	208	0.00480769	0.00479612	blca
USP40	0.00226742	0.966755	success	1	<25	4	148	0.027027	0.0133296	blca
USP40	0.00226742	0.966755	success	1	>=25	5	208	0.0240385	0.0106203	blca
COL6A3	0.028747	0.383852	success	1	<25	7	148	0.0472973	0.0174488	blca
COL6A3	0.028747	0.383852	success	1	>=25	13	208	0.0625	0.0167839	blca
HRH1	-0.0592558	0.458922	success	1	<25	5	148	0.0337838	0.0148512	blca
HRH1	-0.0592558	0.458922	success	1	>=25	1	208	0.00480769	0.00479612	blca
FGD5	-0.0177964	0.787498	success	1	<25	4	148	0.027027	0.0133296	blca
FGD5	-0.0177964	0.787498	success	1	>=25	3	208	0.0144231	0.0082669	blca
CMTM6	-0.108055	0.623899	success	1	<25	1	148	0.00675676	0.00673389	blca
ACAA1	-0.0596225	0.602994	success	1	<25	2	148	0.0135135	0.00949071	blca
ACAA1	-0.0596225	0.602994	success	1	>=25	1	208	0.00480769	0.00479612	blca
CDCP1	-0.0407607	0.666421	success	1	<25	3	148	0.0202703	0.0115838	blca
CDCP1	-0.0407607	0.666421	success	1	>=25	1	208	0.00480769	0.00479612	blca
DALRD3	-0.13079	0.17469	success	1	<25	4	148	0.027027	0.0133296	blca
DALRD3	-0.13079	0.17469	success	1	>=25	2	208	0.00961538	0.00676634	blca
IP6K1	-0.0486025	0.575307	success	1	<25	3	148	0.0202703	0.0115838	blca
IP6K1	-0.0486025	0.575307	success	1	>=25	2	208	0.00961538	0.00676634	blca
CD200	-0.0424765	0.608654	success	1	<25	3	148	0.0202703	0.0115838	blca
CD200	-0.0424765	0.608654	success	1	>=25	2	208	0.00961538	0.00676634	blca
ZNF148	-0.0578866	0.407655	success	1	<25	3	148	0.0202703	0.0115838	blca
ZNF148	-0.0578866	0.407655	success	1	>=25	5	208	0.0240385	0.0106203	blca
ZIC1	-0.0311734	0.557	success	1	<25	4	148	0.027027	0.0133296	blca
ZIC1	-0.0311734	0.557	success	1	>=25	7	208	0.0336538	0.0125041	blca
FETUB	0.0682084	0.177103	success	1	<25	1	148	0.00675676	0.00673389	blca
FETUB	0.0682084	0.177103	success	1	>=25	5	208	0.0240385	0.0106203	blca
MUC4	0.0520821	0.130985	success	1	<25	3	148	0.0202703	0.0115838	blca
MUC4	0.0520821	0.130985	success	1	>=25	12	208	0.0576923	0.0161668	blca
UBXN7	0.00857186	0.903301	success	1	<25	2	148	0.0135135	0.00949071	blca
UBXN7	0.00857186	0.903301	success	1	>=25	3	208	0.0144231	0.0082669	blca
FGFR3	-0.0464263	0.174731	success	1	<25	16	148	0.108108	0.0255243	blca
FGFR3	-0.0464263	0.174731	success	1	>=25	16	208	0.0769231	0.0184763	blca
ADD1	-0.00938507	0.86179	success	1	<25	6	148	0.0405405	0.0162117	blca
ADD1	-0.00938507	0.86179	success	1	>=25	4	208	0.0192308	0.00952248	blca
HTT	0.0408141	0.313005	success	1	<25	5	148	0.0337838	0.0148512	blca
HTT	0.0408141	0.313005	success	1	>=25	7	208	0.0336538	0.0125041	blca
BST1	-0.0706799	0.548946	success	1	<25	2	148	0.0135135	0.00949071	blca
BST1	-0.0706799	0.548946	success	1	>=25	1	208	0.00480769	0.00479612	blca
RBM47	-0.0521944	0.448284	success	1	<25	3	148	0.0202703	0.0115838	blca
RBM47	-0.0521944	0.448284	success	1	>=25	5	208	0.0240385	0.0106203	blca
LNX1	-0.0795496	0.449446	success	1	<25	3	148	0.0202703	0.0115838	blca
LNX1	-0.0795496	0.449446	success	1	>=25	1	208	0.00480769	0.00479612	blca
CEP135	-0.175815	0.020238	success	1	<25	3	148	0.0202703	0.0115838	blca
CEP135	-0.175815	0.020238	success	1	>=25	3	208	0.0144231	0.0082669	blca
CCNI	-0.0823554	0.436721	success	1	<25	3	148	0.0202703	0.0115838	blca
CCNI	-0.0823554	0.436721	success	1	>=25	1	208	0.00480769	0.00479612	blca
LIN54	0.0384855	0.539439	success	1	<25	2	148	0.0135135	0.00949071	blca
LIN54	0.0384855	0.539439	success	1	>=25	3	208	0.0144231	0.0082669	blca
NDST4	-0.0467136	0.465967	success	1	<25	4	148	0.027027	0.0133296	blca
NDST4	-0.0467136	0.465967	success	1	>=25	5	208	0.0240385	0.0106203	blca
TMEM131L	0.05009	0.291482	success	1	<25	2	148	0.0135135	0.00949071	blca
TMEM131L	0.05009	0.291482	success	1	>=25	6	208	0.0288462	0.0116053	blca
TENM3	-0.00418894	0.895065	success	1	<25	12	148	0.0810811	0.0224371	blca
TENM3	-0.00418894	0.895065	success	1	>=25	14	208	0.0673077	0.0173728	blca
SLC12A7	-0.144398	0.0743397	success	1	<25	6	148	0.0405405	0.0162117	blca
SLC12A7	-0.144398	0.0743397	success	1	>=25	3	208	0.0144231	0.0082669	blca
NADK2	-0.00938832	0.937155	success	1	<25	1	148	0.00675676	0.00673389	blca
NADK2	-0.00938832	0.937155	success	1	>=25	1	208	0.00480769	0.00479612	blca
HCN1	0.0136487	0.711124	success	1	<25	8	148	0.0540541	0.0185873	blca
HCN1	0.0136487	0.711124	success	1	>=25	10	208	0.0480769	0.0148333	blca
ITGA1	0.0169757	0.755289	success	1	<25	3	148	0.0202703	0.0115838	blca
ITGA1	0.0169757	0.755289	success	1	>=25	5	208	0.0240385	0.0106203	blca
CMYA5	0.00804352	0.835307	success	1	<25	6	148	0.0405405	0.0162117	blca
CMYA5	0.00804352	0.835307	success	1	>=25	11	208	0.0528846	0.015518	blca
PPIP5K2	0.000821089	0.988023	success	1	<25	4	148	0.027027	0.0133296	blca
PPIP5K2	0.000821089	0.988023	success	1	>=25	5	208	0.0240385	0.0106203	blca
PJA2	-0.178119	0.155778	success	1	<25	4	148	0.027027	0.0133296	blca
PCDHGA1	-0.0895923	0.235276	success	1	<25	5	148	0.0337838	0.0148512	blca
PCDHGA1	-0.0895923	0.235276	success	1	>=25	3	208	0.0144231	0.0082669	blca
C1QTNF2	-0.228937	0.228158	success	1	<25	2	148	0.0135135	0.00949071	blca
GABRA6	-0.125394	0.278948	success	1	<25	2	148	0.0135135	0.00949071	blca
GABRA6	-0.125394	0.278948	success	1	>=25	2	208	0.00961538	0.00676634	blca
CDHR2	-0.119206	0.116347	success	1	<25	7	148	0.0472973	0.0174488	blca
CDHR2	-0.119206	0.116347	success	1	>=25	2	208	0.00961538	0.00676634	blca
ZNF346	-0.108055	0.623899	success	1	<25	1	148	0.00675676	0.00673389	blca
SYCP2L	-0.0155497	0.812412	success	1	<25	3	148	0.0202703	0.0115838	blca
SYCP2L	-0.0155497	0.812412	success	1	>=25	4	208	0.0192308	0.00952248	blca
TNXB	-0.060912	0.171615	success	1	<25	10	148	0.0675676	0.0206323	blca
TNXB	-0.060912	0.171615	success	1	>=25	10	208	0.0480769	0.0148333	blca
CUTA	0.0217132	0.837983	success	1	<25	1	148	0.00675676	0.00673389	blca
CUTA	0.0217132	0.837983	success	1	>=25	1	208	0.00480769	0.00479612	blca
RFX6	-0.0368946	0.575208	success	1	<25	4	148	0.027027	0.0133296	blca
RFX6	-0.0368946	0.575208	success	1	>=25	4	208	0.0192308	0.00952248	blca
NMBR	0.000570164	0.993735	success	1	<25	1	148	0.00675676	0.00673389	blca
NMBR	0.000570164	0.993735	success	1	>=25	4	208	0.0192308	0.00952248	blca
MMD2	-0.110995	0.324723	success	1	<25	3	148	0.0202703	0.0115838	blca
MMD2	-0.110995	0.324723	success	1	>=25	1	208	0.00480769	0.00479612	blca
POLM	-0.0127831	0.882096	success	1	<25	1	148	0.00675676	0.00673389	blca
POLM	-0.0127831	0.882096	success	1	>=25	3	208	0.0144231	0.0082669	blca
PHTF2	-0.105351	0.292766	success	1	<25	4	148	0.027027	0.0133296	blca
PHTF2	-0.105351	0.292766	success	1	>=25	1	208	0.00480769	0.00479612	blca
MOGAT3	-0.0444269	0.642194	success	1	<25	3	148	0.0202703	0.0115838	blca
MOGAT3	-0.0444269	0.642194	success	1	>=25	1	208	0.00480769	0.00479612	blca
PLOD3	-0.1899	0.204449	success	1	<25	2	148	0.0135135	0.00949071	blca
PLOD3	-0.1899	0.204449	success	1	>=25	1	208	0.00480769	0.00479612	blca
KMT2E	-0.00729812	0.870464	success	1	<25	7	148	0.0472973	0.0174488	blca
KMT2E	-0.00729812	0.870464	success	1	>=25	7	208	0.0336538	0.0125041	blca
CADPS2	0.0271996	0.581304	success	1	<25	3	148	0.0202703	0.0115838	blca
CADPS2	0.0271996	0.581304	success	1	>=25	6	208	0.0288462	0.0116053	blca
FLNC	0.0638467	0.0341355	success	1	<25	3	148	0.0202703	0.0115838	blca
FLNC	0.0638467	0.0341355	success	1	>=25	15	208	0.0721154	0.0179362	blca
MKRN1	-0.108055	0.623899	success	1	<25	1	148	0.00675676	0.00673389	blca
DLC1	-0.0984839	0.08487	success	1	<25	9	148	0.0608108	0.0196443	blca
DLC1	-0.0984839	0.08487	success	1	>=25	6	208	0.0288462	0.0116053	blca
PIWIL2	0.0307064	0.635374	success	1	<25	2	148	0.0135135	0.00949071	blca
PIWIL2	0.0307064	0.635374	success	1	>=25	3	208	0.0144231	0.0082669	blca
GINS4	-0.0127048	0.898152	success	1	<25	2	148	0.0135135	0.00949071	blca
GINS4	-0.0127048	0.898152	success	1	>=25	1	208	0.00480769	0.00479612	blca
ANK1	0.0152849	0.66052	success	1	<25	8	148	0.0540541	0.0185873	blca
ANK1	0.0152849	0.66052	success	1	>=25	9	208	0.0432692	0.0141076	blca
PKHD1L1	-0.0196382	0.531729	success	1	<25	10	148	0.0675676	0.0206323	blca
PKHD1L1	-0.0196382	0.531729	success	1	>=25	16	208	0.0769231	0.0184763	blca
COL14A1	-0.0749636	0.0897005	success	1	<25	14	148	0.0945946	0.024056	blca
COL14A1	-0.0749636	0.0897005	success	1	>=25	8	208	0.0384615	0.0133341	blca
ADGRB1	-0.0470176	0.625592	success	1	<25	2	148	0.0135135	0.00949071	blca
ADGRB1	-0.0470176	0.625592	success	1	>=25	2	208	0.00961538	0.00676634	blca
GLI4	0.114799	0.0513244	success	1	<25	1	148	0.00675676	0.00673389	blca
GLI4	0.114799	0.0513244	success	1	>=25	2	208	0.00961538	0.00676634	blca
VPS28	-0.0482355	0.617932	success	1	<25	2	148	0.0135135	0.00949071	blca
VPS28	-0.0482355	0.617932	success	1	>=25	2	208	0.00961538	0.00676634	blca
PTPRD	-0.033683	0.363743	success	1	<25	12	148	0.0810811	0.0224371	blca
PTPRD	-0.033683	0.363743	success	1	>=25	13	208	0.0625	0.0167839	blca
CREB3	-0.0951534	0.331241	success	1	<25	3	148	0.0202703	0.0115838	blca
CREB3	-0.0951534	0.331241	success	1	>=25	2	208	0.00961538	0.00676634	blca
INIP	-0.0691171	0.634298	success	1	<25	1	148	0.00675676	0.00673389	blca
INIP	-0.0691171	0.634298	success	1	>=25	1	208	0.00480769	0.00479612	blca
LAMC3	-0.0170431	0.809849	success	1	<25	4	148	0.027027	0.0133296	blca
LAMC3	-0.0170431	0.809849	success	1	>=25	2	208	0.00961538	0.00676634	blca
SURF4	-0.108055	0.623899	success	1	<25	1	148	0.00675676	0.00673389	blca
ATP5F1C	-0.00986369	0.920049	success	1	<25	2	148	0.0135135	0.00949071	blca
ATP5F1C	-0.00986369	0.920049	success	1	>=25	1	208	0.00480769	0.00479612	blca
ZNF438	-0.0841838	0.377844	success	1	<25	4	148	0.027027	0.0133296	blca
ZNF438	-0.0841838	0.377844	success	1	>=25	1	208	0.00480769	0.00479612	blca
MARCHF8	-0.108055	0.623899	success	1	<25	1	148	0.00675676	0.00673389	blca
GDF10	0.0217132	0.837983	success	1	<25	1	148	0.00675676	0.00673389	blca
GDF10	0.0217132	0.837983	success	1	>=25	1	208	0.00480769	0.00479612	blca
RHOBTB1	-0.0755868	0.418597	success	1	<25	4	148	0.027027	0.0133296	blca
RHOBTB1	-0.0755868	0.418597	success	1	>=25	1	208	0.00480769	0.00479612	blca
COMTD1	-0.108055	0.623899	success	1	<25	1	148	0.00675676	0.00673389	blca
IFIT5	-0.0753583	0.469114	success	1	<25	2	148	0.0135135	0.00949071	blca
IFIT5	-0.0753583	0.469114	success	1	>=25	2	208	0.00961538	0.00676634	blca
CYP2C8	-0.0634648	0.529519	success	1	<25	3	148	0.0202703	0.0115838	blca
CYP2C8	-0.0634648	0.529519	success	1	>=25	1	208	0.00480769	0.00479612	blca
SORBS1	0.0302376	0.583291	success	1	<25	2	148	0.0135135	0.00949071	blca
SORBS1	0.0302376	0.583291	success	1	>=25	5	208	0.0240385	0.0106203	blca
SFR1	-0.220195	0.242248	success	1	<25	2	148	0.0135135	0.00949071	blca
SORCS3	-0.0473906	0.305902	success	1	<25	8	148	0.0540541	0.0185873	blca
SORCS3	-0.0473906	0.305902	success	1	>=25	9	208	0.0432692	0.0141076	blca
SMC3	0.00551408	0.927707	success	1	<25	3	148	0.0202703	0.0115838	blca
SMC3	0.00551408	0.927707	success	1	>=25	4	208	0.0192308	0.00952248	blca
ACSL5	-0.00599254	0.930012	success	1	<25	2	148	0.0135135	0.00949071	blca
ACSL5	-0.00599254	0.930012	success	1	>=25	4	208	0.0192308	0.00952248	blca
ATE1	0.0405617	0.476108	success	1	<25	2	148	0.0135135	0.00949071	blca
ATE1	0.0405617	0.476108	success	1	>=25	4	208	0.0192308	0.00952248	blca
CFAP46	0.0315072	0.565547	success	1	<25	2	148	0.0135135	0.00949071	blca
CFAP46	0.0315072	0.565547	success	1	>=25	5	208	0.0240385	0.0106203	blca
PHRF1	0.0104449	0.817047	success	1	<25	5	148	0.0337838	0.0148512	blca
PHRF1	0.0104449	0.817047	success	1	>=25	7	208	0.0336538	0.0125041	blca
TRIM22	0.0601461	0.415881	success	1	<25	1	148	0.00675676	0.00673389	blca
TRIM22	0.0601461	0.415881	success	1	>=25	2	208	0.00961538	0.00676634	blca
BDNF	-0.0991349	0.430416	success	1	<25	2	148	0.0135135	0.00949071	blca
BDNF	-0.0991349	0.430416	success	1	>=25	1	208	0.00480769	0.00479612	blca
API5	-0.0576825	0.673902	success	1	<25	1	148	0.00675676	0.00673389	blca
API5	-0.0576825	0.673902	success	1	>=25	1	208	0.00480769	0.00479612	blca
OR4A16	0.0127301	0.829521	success	1	<25	4	148	0.027027	0.0133296	blca
OR4A16	0.0127301	0.829521	success	1	>=25	3	208	0.0144231	0.0082669	blca
OR5AK2	-0.184451	0.214426	success	1	<25	3	148	0.0202703	0.0115838	blca
SLC22A11	0.00192988	0.983643	success	1	<25	2	148	0.0135135	0.00949071	blca
SLC22A11	0.00192988	0.983643	success	1	>=25	1	208	0.00480769	0.00479612	blca
KAT5	-0.0724925	0.540551	success	1	<25	2	148	0.0135135	0.00949071	blca
KAT5	-0.0724925	0.540551	success	1	>=25	1	208	0.00480769	0.00479612	blca
PACS1	0.0625317	0.483497	success	1	<25	1	148	0.00675676	0.00673389	blca
PACS1	0.0625317	0.483497	success	1	>=25	1	208	0.00480769	0.00479612	blca
INPPL1	0.0307923	0.549919	success	1	<25	2	148	0.0135135	0.00949071	blca
INPPL1	0.0307923	0.549919	success	1	>=25	6	208	0.0288462	0.0116053	blca
RAB6A	-0.0924366	0.393748	success	1	<25	3	148	0.0202703	0.0115838	blca
RAB6A	-0.0924366	0.393748	success	1	>=25	1	208	0.00480769	0.00479612	blca
PGM2L1	-0.0936811	0.388726	success	1	<25	3	148	0.0202703	0.0115838	blca
PGM2L1	-0.0936811	0.388726	success	1	>=25	1	208	0.00480769	0.00479612	blca
EMSY	0.0627534	0.119883	success	1	<25	3	148	0.0202703	0.0115838	blca
EMSY	0.0627534	0.119883	success	1	>=25	7	208	0.0336538	0.0125041	blca
DDIAS	-0.0472667	0.513072	success	1	<25	4	148	0.027027	0.0133296	blca
DDIAS	-0.0472667	0.513072	success	1	>=25	3	208	0.0144231	0.0082669	blca
GUCY1A2	-0.083798	0.191684	success	1	<25	8	148	0.0540541	0.0185873	blca
GUCY1A2	-0.083798	0.191684	success	1	>=25	3	208	0.0144231	0.0082669	blca
GRAMD1B	0.0176216	0.818512	success	1	<25	1	148	0.00675676	0.00673389	blca
GRAMD1B	0.0176216	0.818512	success	1	>=25	3	208	0.0144231	0.0082669	blca
VWA5A	-0.233973	0.220345	success	1	<25	2	148	0.0135135	0.00949071	blca
GPR162	-0.181311	0.0822258	success	1	<25	5	148	0.0337838	0.0148512	blca
GPR162	-0.181311	0.0822258	success	1	>=25	1	208	0.00480769	0.00479612	blca
NANOG	-0.0466126	0.62816	success	1	<25	3	148	0.0202703	0.0115838	blca
NANOG	-0.0466126	0.62816	success	1	>=25	1	208	0.00480769	0.00479612	blca
BICD1	-0.342095	0.107314	success	1	<25	2	148	0.0135135	0.00949071	blca
DNM1L	-0.0153061	0.860286	success	1	<25	3	148	0.0202703	0.0115838	blca
DNM1L	-0.0153061	0.860286	success	1	>=25	1	208	0.00480769	0.00479612	blca
YAF2	-0.116237	0.472952	success	1	<25	2	148	0.0135135	0.00949071	blca
ADCY6	-0.0329069	0.592268	success	1	<25	5	148	0.0337838	0.0148512	blca
ADCY6	-0.0329069	0.592268	success	1	>=25	4	208	0.0192308	0.00952248	blca
KRT78	0.0481847	0.423412	success	1	<25	2	148	0.0135135	0.00949071	blca
KRT78	0.0481847	0.423412	success	1	>=25	3	208	0.0144231	0.0082669	blca
PA2G4	-0.0543523	0.580821	success	1	<25	3	148	0.0202703	0.0115838	blca
PA2G4	-0.0543523	0.580821	success	1	>=25	1	208	0.00480769	0.00479612	blca
DCLK1	-0.0917435	0.201622	success	1	<25	5	148	0.0337838	0.0148512	blca
DCLK1	-0.0917435	0.201622	success	1	>=25	4	208	0.0192308	0.00952248	blca
RFXAP	-0.0712348	0.625881	success	1	<25	1	148	0.00675676	0.00673389	blca
RFXAP	-0.0712348	0.625881	success	1	>=25	1	208	0.00480769	0.00479612	blca
PHF11	-0.000630726	0.993896	success	1	<25	2	148	0.0135135	0.00949071	blca
PHF11	-0.000630726	0.993896	success	1	>=25	2	208	0.00961538	0.00676634	blca
DACH1	-0.0940905	0.0861583	success	1	<25	5	148	0.0337838	0.0148512	blca
DACH1	-0.0940905	0.0861583	success	1	>=25	3	208	0.0144231	0.0082669	blca
CUL4A	-0.106307	0.502967	success	1	<25	2	148	0.0135135	0.00949071	blca
OR4N2	-0.0423662	0.503018	success	1	<25	5	148	0.0337838	0.0148512	blca
OR4N2	-0.0423662	0.503018	success	1	>=25	4	208	0.0192308	0.00952248	blca
TRAV18	-0.0347162	0.787675	success	1	<25	1	148	0.00675676	0.00673389	blca
TRAV18	-0.0347162	0.787675	success	1	>=25	1	208	0.00480769	0.00479612	blca
MYH7	-0.0416584	0.282434	success	1	<25	5	148	0.0337838	0.0148512	blca
MYH7	-0.0416584	0.282434	success	1	>=25	11	208	0.0528846	0.015518	blca
NID2	-0.0355531	0.545855	success	1	<25	4	148	0.027027	0.0133296	blca
NID2	-0.0355531	0.545855	success	1	>=25	6	208	0.0288462	0.0116053	blca
PPP1R36	-0.0759902	0.524701	success	1	<25	2	148	0.0135135	0.00949071	blca
PPP1R36	-0.0759902	0.524701	success	1	>=25	1	208	0.00480769	0.00479612	blca
RPS6KA5	-0.0233946	0.679303	success	1	<25	5	148	0.0337838	0.0148512	blca
RPS6KA5	-0.0233946	0.679303	success	1	>=25	5	208	0.0240385	0.0106203	blca
CDCA4	0.0801331	0.236752	success	1	<25	1	148	0.00675676	0.00673389	blca
CDCA4	0.0801331	0.236752	success	1	>=25	2	208	0.00961538	0.00676634	blca
RYR3	-0.0201012	0.470358	success	1	<25	16	148	0.108108	0.0255243	blca
RYR3	-0.0201012	0.470358	success	1	>=25	19	208	0.0913462	0.0199762	blca
FSIP1	0.0345049	0.588384	success	1	<25	3	148	0.0202703	0.0115838	blca
FSIP1	0.0345049	0.588384	success	1	>=25	2	208	0.00961538	0.00676634	blca
MYO5C	-0.0708848	0.326762	success	1	<25	4	148	0.027027	0.0133296	blca
MYO5C	-0.0708848	0.326762	success	1	>=25	4	208	0.0192308	0.00952248	blca
VPS13C	0.0375629	0.216974	success	1	<25	5	148	0.0337838	0.0148512	blca
VPS13C	0.0375629	0.216974	success	1	>=25	17	208	0.0817308	0.0189953	blca
IGDCC4	0.0195132	0.797923	success	1	<25	2	148	0.0135135	0.00949071	blca
IGDCC4	0.0195132	0.797923	success	1	>=25	2	208	0.00961538	0.00676634	blca
TLE3	0.00683334	0.932046	success	1	<25	1	148	0.00675676	0.00673389	blca
TLE3	0.00683334	0.932046	success	1	>=25	3	208	0.0144231	0.0082669	blca
PML	-0.167605	0.101494	success	1	<25	5	148	0.0337838	0.0148512	blca
PML	-0.167605	0.101494	success	1	>=25	1	208	0.00480769	0.00479612	blca
PSMA4	-0.0562284	0.569879	success	1	<25	2	148	0.0135135	0.00949071	blca
PSMA4	-0.0562284	0.569879	success	1	>=25	2	208	0.00961538	0.00676634	blca
ADAMTSL3	0.0229982	0.529053	success	1	<25	6	148	0.0405405	0.0162117	blca
ADAMTSL3	0.0229982	0.529053	success	1	>=25	10	208	0.0480769	0.0148333	blca
SRRM2	0.0424733	0.154493	success	1	<25	8	148	0.0540541	0.0185873	blca
SRRM2	0.0424733	0.154493	success	1	>=25	14	208	0.0673077	0.0173728	blca
GLYR1	-0.0192811	0.826901	success	1	<25	3	148	0.0202703	0.0115838	blca
GLYR1	-0.0192811	0.826901	success	1	>=25	1	208	0.00480769	0.00479612	blca
REXO5	-0.0762695	0.415216	success	1	<25	4	148	0.027027	0.0133296	blca
REXO5	-0.0762695	0.415216	success	1	>=25	1	208	0.00480769	0.00479612	blca
ZNF319	-0.302921	0.0703267	success	1	<25	3	148	0.0202703	0.0115838	blca
MMP15	-0.391831	0.0276651	success	1	<25	3	148	0.0202703	0.0115838	blca
LRRC36	-0.0650897	0.309921	success	1	<25	4	148	0.027027	0.0133296	blca
LRRC36	-0.0650897	0.309921	success	1	>=25	6	208	0.0288462	0.0116053	blca
NOB1	-0.0709277	0.547791	success	1	<25	2	148	0.0135135	0.00949071	blca
NOB1	-0.0709277	0.547791	success	1	>=25	1	208	0.00480769	0.00479612	blca
KARS1	0.0494878	0.33021	success	1	<25	3	148	0.0202703	0.0115838	blca
KARS1	0.0494878	0.33021	success	1	>=25	4	208	0.0192308	0.00952248	blca
ZCCHC14	-0.150668	0.21221	success	1	<25	3	148	0.0202703	0.0115838	blca
ZCCHC14	-0.150668	0.21221	success	1	>=25	1	208	0.00480769	0.00479612	blca
ANKRD11	-0.0771016	0.104206	success	1	<25	10	148	0.0675676	0.0206323	blca
ANKRD11	-0.0771016	0.104206	success	1	>=25	9	208	0.0432692	0.0141076	blca
CPNE7	-0.184597	0.307055	success	1	<25	2	148	0.0135135	0.00949071	blca
ELP5	-0.108055	0.623899	success	1	<25	1	148	0.00675676	0.00673389	blca
TMEM102	0.0268872	0.796009	success	1	<25	1	148	0.00675676	0.00673389	blca
TMEM102	0.0268872	0.796009	success	1	>=25	1	208	0.00480769	0.00479612	blca
TNFAIP1	0.0829868	0.308368	success	1	<25	1	148	0.00675676	0.00673389	blca
TNFAIP1	0.0829868	0.308368	success	1	>=25	1	208	0.00480769	0.00479612	blca
OMG	0.0215295	0.804948	success	1	<25	1	148	0.00675676	0.00673389	blca
OMG	0.0215295	0.804948	success	1	>=25	2	208	0.00961538	0.00676634	blca
KRT12	-0.231092	0.224787	success	1	<25	2	148	0.0135135	0.00949071	blca
KRTAP1-1	0.00604806	0.957223	success	1	<25	1	148	0.00675676	0.00673389	blca
KRTAP1-1	0.00604806	0.957223	success	1	>=25	1	208	0.00480769	0.00479612	blca
NPEPPS	-0.0305776	0.738423	success	1	<25	3	148	0.0202703	0.0115838	blca
NPEPPS	-0.0305776	0.738423	success	1	>=25	1	208	0.00480769	0.00479612	blca
TEX14	0.0325601	0.398997	success	1	<25	5	148	0.0337838	0.0148512	blca
TEX14	0.0325601	0.398997	success	1	>=25	9	208	0.0432692	0.0141076	blca
BRIP1	0.0463358	0.175945	success	1	<25	3	148	0.0202703	0.0115838	blca
BRIP1	0.0463358	0.175945	success	1	>=25	13	208	0.0625	0.0167839	blca
ABCA6	0.0111155	0.815463	success	1	<25	5	148	0.0337838	0.0148512	blca
ABCA6	0.0111155	0.815463	success	1	>=25	6	208	0.0288462	0.0116053	blca
TBC1D16	0.00890687	0.833153	success	1	<25	3	148	0.0202703	0.0115838	blca
TBC1D16	0.00890687	0.833153	success	1	>=25	6	208	0.0288462	0.0116053	blca
SMCHD1	-0.038378	0.408045	success	1	<25	10	148	0.0675676	0.0206323	blca
SMCHD1	-0.038378	0.408045	success	1	>=25	6	208	0.0288462	0.0116053	blca
ALPK2	-0.0347407	0.436502	success	1	<25	9	148	0.0608108	0.0196443	blca
ALPK2	-0.0347407	0.436502	success	1	>=25	8	208	0.0384615	0.0133341	blca
ARID3A	-0.108055	0.623899	success	1	<25	1	148	0.00675676	0.00673389	blca
PNPLA6	0.0301347	0.584733	success	1	<25	4	148	0.027027	0.0133296	blca
PNPLA6	0.0301347	0.584733	success	1	>=25	3	208	0.0144231	0.0082669	blca
OR7E24	-0.0971652	0.5323	success	1	<25	2	148	0.0135135	0.00949071	blca
EPS15L1	-0.0663169	0.467185	success	1	<25	4	148	0.027027	0.0133296	blca
EPS15L1	-0.0663169	0.467185	success	1	>=25	1	208	0.00480769	0.00479612	blca
KXD1	-0.108055	0.623899	success	1	<25	1	148	0.00675676	0.00673389	blca
ZNF486	-0.124621	0.131878	success	1	<25	7	148	0.0472973	0.0174488	blca
ZNF486	-0.124621	0.131878	success	1	>=25	1	208	0.00480769	0.00479612	blca
HAUS5	-0.0210073	0.752888	success	1	<25	3	148	0.0202703	0.0115838	blca
HAUS5	-0.0210073	0.752888	success	1	>=25	4	208	0.0192308	0.00952248	blca
NPHS1	0.0469505	0.396696	success	1	<25	1	148	0.00675676	0.00673389	blca
NPHS1	0.0469505	0.396696	success	1	>=25	5	208	0.0240385	0.0106203	blca
ZNF540	0.0432985	0.481109	success	1	<25	2	148	0.0135135	0.00949071	blca
ZNF540	0.0432985	0.481109	success	1	>=25	3	208	0.0144231	0.0082669	blca
CATSPERG	-0.0940627	0.1927	success	1	<25	6	148	0.0405405	0.0162117	blca
CATSPERG	-0.0940627	0.1927	success	1	>=25	3	208	0.0144231	0.0082669	blca
PPFIA3	-0.0356483	0.451827	success	1	<25	8	148	0.0540541	0.0185873	blca
PPFIA3	-0.0356483	0.451827	success	1	>=25	7	208	0.0336538	0.0125041	blca
ZNF415	-0.0509137	0.601408	success	1	<25	1	148	0.00675676	0.00673389	blca
ZNF415	-0.0509137	0.601408	success	1	>=25	3	208	0.0144231	0.0082669	blca
ZNF665	-0.13211	0.0888704	success	1	<25	7	148	0.0472973	0.0174488	blca
ZNF665	-0.13211	0.0888704	success	1	>=25	2	208	0.00961538	0.00676634	blca
NLRP11	-0.0224377	0.737849	success	1	<25	4	148	0.027027	0.0133296	blca
NLRP11	-0.0224377	0.737849	success	1	>=25	3	208	0.0144231	0.0082669	blca
SIGLEC1	-0.0398936	0.483606	success	1	<25	8	148	0.0540541	0.0185873	blca
SIGLEC1	-0.0398936	0.483606	success	1	>=25	3	208	0.0144231	0.0082669	blca
PAX1	0.0471795	0.435125	success	1	<25	1	148	0.00675676	0.00673389	blca
PAX1	0.0471795	0.435125	success	1	>=25	4	208	0.0192308	0.00952248	blca
FOXA2	-0.108055	0.623899	success	1	<25	1	148	0.00675676	0.00673389	blca
RBM12	-0.0557055	0.623375	success	1	<25	2	148	0.0135135	0.00949071	blca
RBM12	-0.0557055	0.623375	success	1	>=25	1	208	0.00480769	0.00479612	blca
L3MBTL1	0.0732586	0.17711	success	1	<25	2	148	0.0135135	0.00949071	blca
L3MBTL1	0.0732586	0.17711	success	1	>=25	3	208	0.0144231	0.0082669	blca
CCN5	-0.0851559	0.485251	success	1	<25	2	148	0.0135135	0.00949071	blca
CCN5	-0.0851559	0.485251	success	1	>=25	1	208	0.00480769	0.00479612	blca
HUNK	0.0243178	0.689528	success	1	<25	2	148	0.0135135	0.00949071	blca
HUNK	0.0243178	0.689528	success	1	>=25	4	208	0.0192308	0.00952248	blca
XKR3	-0.0190081	0.851352	success	1	<25	1	148	0.00675676	0.00673389	blca
XKR3	-0.0190081	0.851352	success	1	>=25	2	208	0.00961538	0.00676634	blca
CDC45	0.00577993	0.935369	success	1	<25	1	148	0.00675676	0.00673389	blca
CDC45	0.00577993	0.935369	success	1	>=25	4	208	0.0192308	0.00952248	blca
AIFM3	-0.0347162	0.787675	success	1	<25	1	148	0.00675676	0.00673389	blca
AIFM3	-0.0347162	0.787675	success	1	>=25	1	208	0.00480769	0.00479612	blca
MYO18B	-0.039225	0.510022	success	1	<25	5	148	0.0337838	0.0148512	blca
MYO18B	-0.039225	0.510022	success	1	>=25	5	208	0.0240385	0.0106203	blca
ARSH	-0.0451122	0.637761	success	1	<25	3	148	0.0202703	0.0115838	blca
ARSH	-0.0451122	0.637761	success	1	>=25	1	208	0.00480769	0.00479612	blca
FAM47A	-0.103079	0.300961	success	1	<25	2	148	0.0135135	0.00949071	blca
FAM47A	-0.103079	0.300961	success	1	>=25	3	208	0.0144231	0.0082669	blca
KDM6A	0.00480485	0.775928	success	1	<25	39	148	0.263514	0.036212	blca
KDM6A	0.00480485	0.775928	success	1	>=25	53	208	0.254808	0.030214	blca
MAGEE2	-0.15237	0.0303376	success	1	<25	3	148	0.0202703	0.0115838	blca
MAGEE2	-0.15237	0.0303376	success	1	>=25	1	208	0.00480769	0.00479612	blca
RAB33A	-0.106307	0.502967	success	1	<25	2	148	0.0135135	0.00949071	blca
MAP7D3	-0.13353	0.424772	success	1	<25	2	148	0.0135135	0.00949071	blca
MCF2	-0.0362708	0.697295	success	1	<25	2	148	0.0135135	0.00949071	blca
MCF2	-0.0362708	0.697295	success	1	>=25	2	208	0.00961538	0.00676634	blca
SLC6A8	-0.0279161	0.789281	success	1	<25	2	148	0.0135135	0.00949071	blca
SLC6A8	-0.0279161	0.789281	success	1	>=25	1	208	0.00480769	0.00479612	blca
TNFRSF9	-0.148449	0.386898	success	1	<25	2	148	0.0135135	0.00949071	blca
PUM1	0.0245599	0.570105	success	1	<25	7	148	0.0472973	0.0174488	blca
PUM1	0.0245599	0.570105	success	1	>=25	5	208	0.0240385	0.0106203	blca
SZT2	0.00135948	0.97189	success	1	<25	9	148	0.0608108	0.0196443	blca
SZT2	0.00135948	0.97189	success	1	>=25	9	208	0.0432692	0.0141076	blca
CYP4A11	0.00596159	0.933298	success	1	<25	2	148	0.0135135	0.00949071	blca
CYP4A11	0.00596159	0.933298	success	1	>=25	3	208	0.0144231	0.0082669	blca
C8A	0.0539384	0.315669	success	1	<25	1	148	0.00675676	0.00673389	blca
C8A	0.0539384	0.315669	success	1	>=25	5	208	0.0240385	0.0106203	blca
TCHH	-0.0194167	0.583375	success	1	<25	10	148	0.0675676	0.0206323	blca
TCHH	-0.0194167	0.583375	success	1	>=25	15	208	0.0721154	0.0179362	blca
FLG2	0.0200826	0.52055	success	1	<25	10	148	0.0675676	0.0206323	blca
FLG2	0.0200826	0.52055	success	1	>=25	14	208	0.0673077	0.0173728	blca
OR10J1	-0.259429	0.107987	success	1	<25	3	148	0.0202703	0.0115838	blca
TBX19	0.00463964	0.954219	success	1	<25	2	148	0.0135135	0.00949071	blca
TBX19	0.00463964	0.954219	success	1	>=25	2	208	0.00961538	0.00676634	blca
TOR1AIP1	0.0209035	0.715016	success	1	<25	3	148	0.0202703	0.0115838	blca
TOR1AIP1	0.0209035	0.715016	success	1	>=25	4	208	0.0192308	0.00952248	blca
ATP2B4	0.00506791	0.912307	success	1	<25	7	148	0.0472973	0.0174488	blca
ATP2B4	0.00506791	0.912307	success	1	>=25	5	208	0.0240385	0.0106203	blca
APOB	0.0168862	0.545413	success	1	<25	9	148	0.0608108	0.0196443	blca
APOB	0.0168862	0.545413	success	1	>=25	19	208	0.0913462	0.0199762	blca
TOGARAM2	0.0564907	0.287991	success	1	<25	3	148	0.0202703	0.0115838	blca
TOGARAM2	0.0564907	0.287991	success	1	>=25	3	208	0.0144231	0.0082669	blca
NLRC4	-0.0886842	0.314857	success	1	<25	5	148	0.0337838	0.0148512	blca
NLRC4	-0.0886842	0.314857	success	1	>=25	1	208	0.00480769	0.00479612	blca
CCDC88A	0.00170013	0.959546	success	1	<25	9	148	0.0608108	0.0196443	blca
CCDC88A	0.00170013	0.959546	success	1	>=25	15	208	0.0721154	0.0179362	blca
HK2	0.0310088	0.572503	success	1	<25	3	148	0.0202703	0.0115838	blca
HK2	0.0310088	0.572503	success	1	>=25	4	208	0.0192308	0.00952248	blca
VWA3B	-0.0843348	0.209803	success	1	<25	6	148	0.0405405	0.0162117	blca
VWA3B	-0.0843348	0.209803	success	1	>=25	4	208	0.0192308	0.00952248	blca
LONRF2	-0.00815759	0.905539	success	1	<25	2	148	0.0135135	0.00949071	blca
LONRF2	-0.00815759	0.905539	success	1	>=25	4	208	0.0192308	0.00952248	blca
XIRP2	-0.0523596	0.0629483	success	1	<25	18	148	0.121622	0.0268668	blca
XIRP2	-0.0523596	0.0629483	success	1	>=25	22	208	0.105769	0.0213242	blca
LRP2	0.0372745	0.155008	success	1	<25	13	148	0.0878378	0.0232673	blca
LRP2	0.0372745	0.155008	success	1	>=25	17	208	0.0817308	0.0189953	blca
SGO2	0.015301	0.755392	success	1	<25	4	148	0.027027	0.0133296	blca
SGO2	0.015301	0.755392	success	1	>=25	6	208	0.0288462	0.0116053	blca
CUL3	-0.0667507	0.412713	success	1	<25	4	148	0.027027	0.0133296	blca
CUL3	-0.0667507	0.412713	success	1	>=25	2	208	0.00961538	0.00676634	blca
FANCD2	-0.0175501	0.704508	success	1	<25	7	148	0.0472973	0.0174488	blca
FANCD2	-0.0175501	0.704508	success	1	>=25	7	208	0.0336538	0.0125041	blca
ATP2B2	0.0320713	0.531304	success	1	<25	2	148	0.0135135	0.00949071	blca
ATP2B2	0.0320713	0.531304	success	1	>=25	6	208	0.0288462	0.0116053	blca
XIRP1	-0.0304335	0.540487	success	1	<25	6	148	0.0405405	0.0162117	blca
XIRP1	-0.0304335	0.540487	success	1	>=25	7	208	0.0336538	0.0125041	blca
CTNNB1	-0.0761158	0.190156	success	1	<25	8	148	0.0540541	0.0185873	blca
CTNNB1	-0.0761158	0.190156	success	1	>=25	5	208	0.0240385	0.0106203	blca
AMIGO3	0.123613	1.83949e-06	success	0.000525416	<25	4	148	0.027027	0.0133296	blca
AMIGO3	0.123613	1.83949e-06	success	0.000525416	>=25	5	208	0.0240385	0.0106203	blca
MAGI1	0.028017	0.529124	success	1	<25	5	148	0.0337838	0.0148512	blca
MAGI1	0.028017	0.529124	success	1	>=25	6	208	0.0288462	0.0116053	blca
ROBO2	0.00433095	0.912077	success	1	<25	7	148	0.0472973	0.0174488	blca
ROBO2	0.00433095	0.912077	success	1	>=25	10	208	0.0480769	0.0148333	blca
PRR23B	-0.0419372	0.658551	success	1	<25	2	148	0.0135135	0.00949071	blca
PRR23B	-0.0419372	0.658551	success	1	>=25	2	208	0.00961538	0.00676634	blca
SMCO1	-0.0109462	0.898279	success	1	<25	1	148	0.00675676	0.00673389	blca
SMCO1	-0.0109462	0.898279	success	1	>=25	3	208	0.0144231	0.0082669	blca
LRRC66	-0.048244	0.453492	success	1	<25	4	148	0.027027	0.0133296	blca
LRRC66	-0.048244	0.453492	success	1	>=25	5	208	0.0240385	0.0106203	blca
JCHAIN	-0.134725	0.42162	success	1	<25	2	148	0.0135135	0.00949071	blca
SMARCAD1	-0.0672238	0.377402	success	1	<25	4	148	0.027027	0.0133296	blca
SMARCAD1	-0.0672238	0.377402	success	1	>=25	3	208	0.0144231	0.0082669	blca
BANK1	-0.00261297	0.971611	success	1	<25	2	148	0.0135135	0.00949071	blca
BANK1	-0.00261297	0.971611	success	1	>=25	3	208	0.0144231	0.0082669	blca
LRBA	0.0444885	0.184272	success	1	<25	7	148	0.0472973	0.0174488	blca
LRBA	0.0444885	0.184272	success	1	>=25	10	208	0.0480769	0.0148333	blca
FBXW7	-0.0378079	0.21305	success	1	<25	8	148	0.0540541	0.0185873	blca
FBXW7	-0.0378079	0.21305	success	1	>=25	21	208	0.100962	0.0208899	blca
WDR70	-0.00730448	0.93112	success	1	<25	2	148	0.0135135	0.00949071	blca
WDR70	-0.00730448	0.93112	success	1	>=25	2	208	0.00961538	0.00676634	blca
SHROOM1	-0.0268845	0.766324	success	1	<25	2	148	0.0135135	0.00949071	blca
SHROOM1	-0.0268845	0.766324	success	1	>=25	2	208	0.00961538	0.00676634	blca
PCDHA1	0.0712096	0.082399	success	1	<25	2	148	0.0135135	0.00949071	blca
PCDHA1	0.0712096	0.082399	success	1	>=25	7	208	0.0336538	0.0125041	blca
GABRB2	0.0259825	0.693823	success	1	<25	2	148	0.0135135	0.00949071	blca
GABRB2	0.0259825	0.693823	success	1	>=25	3	208	0.0144231	0.0082669	blca
TENM2	0.0514134	0.068003	success	1	<25	9	148	0.0608108	0.0196443	blca
TENM2	0.0514134	0.068003	success	1	>=25	9	208	0.0432692	0.0141076	blca
ZBED9	0.0159932	0.756587	success	1	<25	2	148	0.0135135	0.00949071	blca
ZBED9	0.0159932	0.756587	success	1	>=25	7	208	0.0336538	0.0125041	blca
LY6G5B	-0.158768	0.362483	success	1	<25	2	148	0.0135135	0.00949071	blca
FAM184A	-0.0465268	0.423282	success	1	<25	6	148	0.0405405	0.0162117	blca
FAM184A	-0.0465268	0.423282	success	1	>=25	5	208	0.0240385	0.0106203	blca
TAAR8	0.0673293	0.152661	success	1	<25	1	148	0.00675676	0.00673389	blca
TAAR8	0.0673293	0.152661	success	1	>=25	3	208	0.0144231	0.0082669	blca
MRM2	-0.259841	0.107561	success	1	<25	3	148	0.0202703	0.0115838	blca
EGFR	0.024372	0.688808	success	1	<25	2	148	0.0135135	0.00949071	blca
EGFR	0.024372	0.688808	success	1	>=25	4	208	0.0192308	0.00952248	blca
AKAP9	0.00969452	0.707117	success	1	<25	19	148	0.128378	0.0274966	blca
AKAP9	0.00969452	0.707117	success	1	>=25	19	208	0.0913462	0.0199762	blca
CALCR	0.0784591	0.0624803	success	1	<25	1	148	0.00675676	0.00673389	blca
CALCR	0.0784591	0.0624803	success	1	>=25	7	208	0.0336538	0.0125041	blca
GIGYF1	-0.0649255	0.361898	success	1	<25	5	148	0.0337838	0.0148512	blca
GIGYF1	-0.0649255	0.361898	success	1	>=25	3	208	0.0144231	0.0082669	blca
STMN4	-0.128548	0.438156	success	1	<25	2	148	0.0135135	0.00949071	blca
AP3M2	-0.16889	0.501609	success	1	<25	1	148	0.00675676	0.00673389	blca
VPS13B	0.058314	0.0104904	success	0.875871	<25	14	148	0.0945946	0.024056	blca
VPS13B	0.058314	0.0104904	success	0.875871	>=25	12	208	0.0576923	0.0161668	blca
YWHAZ	-0.103132	0.222368	success	1	<25	3	148	0.0202703	0.0115838	blca
YWHAZ	-0.103132	0.222368	success	1	>=25	4	208	0.0192308	0.00952248	blca
KIFC2	-0.0455563	0.59614	success	1	<25	3	148	0.0202703	0.0115838	blca
KIFC2	-0.0455563	0.59614	success	1	>=25	2	208	0.00961538	0.00676634	blca
PLIN2	0.0193603	0.825773	success	1	<25	1	148	0.00675676	0.00673389	blca
PLIN2	0.0193603	0.825773	success	1	>=25	2	208	0.00961538	0.00676634	blca
TRPM3	0.00731053	0.85907	success	1	<25	8	148	0.0540541	0.0185873	blca
TRPM3	0.00731053	0.85907	success	1	>=25	7	208	0.0336538	0.0125041	blca
FRMD3	0.00637616	0.936694	success	1	<25	1	148	0.00675676	0.00673389	blca
FRMD3	0.00637616	0.936694	success	1	>=25	3	208	0.0144231	0.0082669	blca
DAPK1	-0.0691323	0.285907	success	1	<25	6	148	0.0405405	0.0162117	blca
DAPK1	-0.0691323	0.285907	success	1	>=25	4	208	0.0192308	0.00952248	blca
ALAD	-0.0388301	0.719381	success	1	<25	2	148	0.0135135	0.00949071	blca
ALAD	-0.0388301	0.719381	success	1	>=25	1	208	0.00480769	0.00479612	blca
ANAPC2	0.0197603	0.749891	success	1	<25	3	148	0.0202703	0.0115838	blca
ANAPC2	0.0197603	0.749891	success	1	>=25	3	208	0.0144231	0.0082669	blca
FRMD4A	-0.0653411	0.388699	success	1	<25	3	148	0.0202703	0.0115838	blca
FRMD4A	-0.0653411	0.388699	success	1	>=25	4	208	0.0192308	0.00952248	blca
MRC1	-0.0459806	0.331852	success	1	<25	6	148	0.0405405	0.0162117	blca
MRC1	-0.0459806	0.331852	success	1	>=25	10	208	0.0480769	0.0148333	blca
PARD3	0.0137493	0.680785	success	1	<25	7	148	0.0472973	0.0174488	blca
PARD3	0.0137493	0.680785	success	1	>=25	15	208	0.0721154	0.0179362	blca
ZNF37A	0.0290592	0.599823	success	1	<25	1	148	0.00675676	0.00673389	blca
ZNF37A	0.0290592	0.599823	success	1	>=25	6	208	0.0288462	0.0116053	blca
CHST15	-0.00459338	0.95622	success	1	<25	2	148	0.0135135	0.00949071	blca
CHST15	-0.00459338	0.95622	success	1	>=25	2	208	0.00961538	0.00676634	blca
MAML2	0.011769	0.86596	success	1	<25	2	148	0.0135135	0.00949071	blca
MAML2	0.011769	0.86596	success	1	>=25	3	208	0.0144231	0.0082669	blca
ATM	0.0225017	0.322605	success	1	<25	21	148	0.141892	0.0286826	blca
ATM	0.0225017	0.322605	success	1	>=25	24	208	0.115385	0.0221523	blca
BUD13	-0.1518	0.0469595	success	1	<25	7	148	0.0472973	0.0174488	blca
BUD13	-0.1518	0.0469595	success	1	>=25	3	208	0.0144231	0.0082669	blca
CXCR5	0.0290458	0.778144	success	1	<25	1	148	0.00675676	0.00673389	blca
CXCR5	0.0290458	0.778144	success	1	>=25	1	208	0.00480769	0.00479612	blca
CDON	-0.0356769	0.564872	success	1	<25	4	148	0.027027	0.0133296	blca
CDON	-0.0356769	0.564872	success	1	>=25	5	208	0.0240385	0.0106203	blca
APLP2	0.000699845	0.991619	success	1	<25	3	148	0.0202703	0.0115838	blca
APLP2	0.000699845	0.991619	success	1	>=25	3	208	0.0144231	0.0082669	blca
CLSTN3	0.0202818	0.789506	success	1	<25	2	148	0.0135135	0.00949071	blca
CLSTN3	0.0202818	0.789506	success	1	>=25	2	208	0.00961538	0.00676634	blca
SLC2A3	-0.0297411	0.686663	success	1	<25	3	148	0.0202703	0.0115838	blca
SLC2A3	-0.0297411	0.686663	success	1	>=25	3	208	0.0144231	0.0082669	blca
CLEC9A	-0.184891	0.306467	success	1	<25	2	148	0.0135135	0.00949071	blca
TAS2R31	-0.0778131	0.600535	success	1	<25	1	148	0.00675676	0.00673389	blca
TAS2R31	-0.0778131	0.600535	success	1	>=25	1	208	0.00480769	0.00479612	blca
SINHCAF	-0.0686562	0.558469	success	1	<25	2	148	0.0135135	0.00949071	blca
SINHCAF	-0.0686562	0.558469	success	1	>=25	1	208	0.00480769	0.00479612	blca
TAC3	-0.0265219	0.79869	success	1	<25	2	148	0.0135135	0.00949071	blca
TAC3	-0.0265219	0.79869	success	1	>=25	1	208	0.00480769	0.00479612	blca
LRP1	-0.0505414	0.203836	success	1	<25	13	148	0.0878378	0.0232673	blca
LRP1	-0.0505414	0.203836	success	1	>=25	11	208	0.0528846	0.015518	blca
LRRIQ1	0.0455255	0.150001	success	1	<25	5	148	0.0337838	0.0148512	blca
LRRIQ1	0.0455255	0.150001	success	1	>=25	11	208	0.0528846	0.015518	blca
NTS	-0.0902077	0.464725	success	1	<25	2	148	0.0135135	0.00949071	blca
NTS	-0.0902077	0.464725	success	1	>=25	1	208	0.00480769	0.00479612	blca
HCAR1	-0.213943	0.252746	success	1	<25	2	148	0.0135135	0.00949071	blca
PIWIL1	-0.0144442	0.773369	success	1	<25	6	148	0.0405405	0.0162117	blca
PIWIL1	-0.0144442	0.773369	success	1	>=25	6	208	0.0288462	0.0116053	blca
MYO16	0.0214438	0.54873	success	1	<25	5	148	0.0337838	0.0148512	blca
MYO16	0.0214438	0.54873	success	1	>=25	13	208	0.0625	0.0167839	blca
ARHGAP5	-0.0240066	0.687601	success	1	<25	4	148	0.027027	0.0133296	blca
ARHGAP5	-0.0240066	0.687601	success	1	>=25	5	208	0.0240385	0.0106203	blca
PAX9	-0.0685471	0.502843	success	1	<25	2	148	0.0135135	0.00949071	blca
PAX9	-0.0685471	0.502843	success	1	>=25	2	208	0.00961538	0.00676634	blca
DDHD1	0.0188598	0.761754	success	1	<25	3	148	0.0202703	0.0115838	blca
DDHD1	0.0188598	0.761754	success	1	>=25	3	208	0.0144231	0.0082669	blca
DACT1	-0.0141205	0.840468	success	1	<25	2	148	0.0135135	0.00949071	blca
DACT1	-0.0141205	0.840468	success	1	>=25	4	208	0.0192308	0.00952248	blca
SPTB	-0.0326357	0.615484	success	1	<25	5	148	0.0337838	0.0148512	blca
SPTB	-0.0326357	0.615484	success	1	>=25	3	208	0.0144231	0.0082669	blca
ZFP36L1	0.0166602	0.584415	success	1	<25	9	148	0.0608108	0.0196443	blca
ZFP36L1	0.0166602	0.584415	success	1	>=25	17	208	0.0817308	0.0189953	blca
MYO9A	-0.00773647	0.827043	success	1	<25	11	148	0.0743243	0.0215608	blca
MYO9A	-0.00773647	0.827043	success	1	>=25	12	208	0.0576923	0.0161668	blca
CHRNB4	0.0346482	0.674739	success	1	<25	1	148	0.00675676	0.00673389	blca
CHRNB4	0.0346482	0.674739	success	1	>=25	2	208	0.00961538	0.00676634	blca
MSLN	-0.0783074	0.405272	success	1	<25	3	148	0.0202703	0.0115838	blca
MSLN	-0.0783074	0.405272	success	1	>=25	2	208	0.00961538	0.00676634	blca
NAE1	-0.174687	0.233356	success	1	<25	2	148	0.0135135	0.00949071	blca
NAE1	-0.174687	0.233356	success	1	>=25	1	208	0.00480769	0.00479612	blca
EXOC3L1	-0.16889	0.501609	success	1	<25	1	148	0.00675676	0.00673389	blca
CTRB2	-0.16889	0.501609	success	1	<25	1	148	0.00675676	0.00673389	blca
PFN1	-0.00449057	0.957183	success	1	<25	2	148	0.0135135	0.00949071	blca
PFN1	-0.00449057	0.957183	success	1	>=25	2	208	0.00961538	0.00676634	blca
CAMTA2	-0.125307	0.0734184	success	1	<25	7	148	0.0472973	0.0174488	blca
CAMTA2	-0.125307	0.0734184	success	1	>=25	4	208	0.0192308	0.00952248	blca
FBXO39	-0.0914091	0.459965	success	1	<25	2	148	0.0135135	0.00949071	blca
FBXO39	-0.0914091	0.459965	success	1	>=25	1	208	0.00480769	0.00479612	blca
GLP2R	-0.0303004	0.811778	success	1	<25	1	148	0.00675676	0.00673389	blca
GLP2R	-0.0303004	0.811778	success	1	>=25	1	208	0.00480769	0.00479612	blca
XYLT2	-0.0421886	0.656882	success	1	<25	3	148	0.0202703	0.0115838	blca
XYLT2	-0.0421886	0.656882	success	1	>=25	1	208	0.00480769	0.00479612	blca
NACA2	-0.00429199	0.959045	success	1	<25	2	148	0.0135135	0.00949071	blca
NACA2	-0.00429199	0.959045	success	1	>=25	2	208	0.00961538	0.00676634	blca
H3-3B	0.0318865	0.589033	success	1	<25	3	148	0.0202703	0.0115838	blca
H3-3B	0.0318865	0.589033	success	1	>=25	3	208	0.0144231	0.0082669	blca
TMC6	-0.0443919	0.642422	success	1	<25	1	148	0.00675676	0.00673389	blca
TMC6	-0.0443919	0.642422	success	1	>=25	3	208	0.0144231	0.0082669	blca
BAHCC1	0.0112604	0.886319	success	1	<25	1	148	0.00675676	0.00673389	blca
BAHCC1	0.0112604	0.886319	success	1	>=25	3	208	0.0144231	0.0082669	blca
FSCN2	0.0140249	0.898015	success	1	<25	1	148	0.00675676	0.00673389	blca
FSCN2	0.0140249	0.898015	success	1	>=25	1	208	0.00480769	0.00479612	blca
SMAD7	0.046465	0.553841	success	1	<25	1	148	0.00675676	0.00673389	blca
SMAD7	0.046465	0.553841	success	1	>=25	2	208	0.00961538	0.00676634	blca
LRG1	0.0300979	0.720616	success	1	<25	1	148	0.00675676	0.00673389	blca
LRG1	0.0300979	0.720616	success	1	>=25	2	208	0.00961538	0.00676634	blca
ZNF846	-0.0557345	0.529193	success	1	<25	4	148	0.027027	0.0133296	blca
ZNF846	-0.0557345	0.529193	success	1	>=25	1	208	0.00480769	0.00479612	blca
TYK2	-0.0623327	0.378198	success	1	<25	5	148	0.0337838	0.0148512	blca
TYK2	-0.0623327	0.378198	success	1	>=25	3	208	0.0144231	0.0082669	blca
ZNF524	0.0348655	0.729015	success	1	<25	1	148	0.00675676	0.00673389	blca
ZNF524	0.0348655	0.729015	success	1	>=25	1	208	0.00480769	0.00479612	blca
ZNF551	-0.035881	0.737629	success	1	<25	2	148	0.0135135	0.00949071	blca
ZNF551	-0.035881	0.737629	success	1	>=25	1	208	0.00480769	0.00479612	blca
ZNF329	0.0125059	0.844502	success	1	<25	2	148	0.0135135	0.00949071	blca
ZNF329	0.0125059	0.844502	success	1	>=25	4	208	0.0192308	0.00952248	blca
C20orf194	-0.0229056	0.657386	success	1	<25	6	148	0.0405405	0.0162117	blca
C20orf194	-0.0229056	0.657386	success	1	>=25	6	208	0.0288462	0.0116053	blca
KIF16B	0.0356415	0.408724	success	1	<25	3	148	0.0202703	0.0115838	blca
KIF16B	0.0356415	0.408724	success	1	>=25	8	208	0.0384615	0.0133341	blca
NINL	-0.0964004	0.0417268	success	1	<25	5	148	0.0337838	0.0148512	blca
NINL	-0.0964004	0.0417268	success	1	>=25	8	208	0.0384615	0.0133341	blca
WFDC3	-0.0392684	0.763623	success	1	<25	1	148	0.00675676	0.00673389	blca
WFDC3	-0.0392684	0.763623	success	1	>=25	1	208	0.00480769	0.00479612	blca
KRTAP10-11	-0.0540339	0.690772	success	1	<25	1	148	0.00675676	0.00673389	blca
KRTAP10-11	-0.0540339	0.690772	success	1	>=25	1	208	0.00480769	0.00479612	blca
PLXNB2	0.00946214	0.811226	success	1	<25	8	148	0.0540541	0.0185873	blca
PLXNB2	0.00946214	0.811226	success	1	>=25	8	208	0.0384615	0.0133341	blca
MXRA5	0.0259848	0.459438	success	1	<25	5	148	0.0337838	0.0148512	blca
MXRA5	0.0259848	0.459438	success	1	>=25	13	208	0.0625	0.0167839	blca
KLHL4	-0.318777	0.0308645	success	1	<25	4	148	0.027027	0.0133296	blca
DCAF12L1	0.12051	6.96417e-05	success	0.0145919	<25	2	148	0.0135135	0.00949071	blca
DCAF12L1	0.12051	6.96417e-05	success	0.0145919	>=25	5	208	0.0240385	0.0106203	blca
RTL8A	0.0734664	0.387362	success	1	<25	1	148	0.00675676	0.00673389	blca
RTL8A	0.0734664	0.387362	success	1	>=25	1	208	0.00480769	0.00479612	blca
NOC2L	-0.0860377	0.326451	success	1	<25	3	148	0.0202703	0.0115838	blca
NOC2L	-0.0860377	0.326451	success	1	>=25	3	208	0.0144231	0.0082669	blca
TP73	0.0100368	0.886269	success	1	<25	3	148	0.0202703	0.0115838	blca
TP73	0.0100368	0.886269	success	1	>=25	2	208	0.00961538	0.00676634	blca
TNFRSF25	-0.00472121	0.960969	success	1	<25	1	148	0.00675676	0.00673389	blca
TNFRSF25	-0.00472121	0.960969	success	1	>=25	2	208	0.00961538	0.00676634	blca
PRDM2	-0.0516556	0.341918	success	1	<25	8	148	0.0540541	0.0185873	blca
PRDM2	-0.0516556	0.341918	success	1	>=25	5	208	0.0240385	0.0106203	blca
EPHA2	0.0341828	0.342071	success	1	<25	7	148	0.0472973	0.0174488	blca
EPHA2	0.0341828	0.342071	success	1	>=25	9	208	0.0432692	0.0141076	blca
RCC2	0.0203395	0.893223	success	1	>=25	1	208	0.00480769	0.00479612	blca
ACTL8	0.011097	0.88803	success	1	<25	1	148	0.00675676	0.00673389	blca
ACTL8	0.011097	0.88803	success	1	>=25	3	208	0.0144231	0.0082669	blca
GALE	0.0584445	0.520159	success	1	>=25	2	208	0.00961538	0.00676634	blca
NCMAP	0.0585622	0.519101	success	1	>=25	2	208	0.00961538	0.00676634	blca
AUNIP	0.0288671	0.77963	success	1	>=25	2	208	0.00961538	0.00676634	blca
LIN28A	-0.00868404	0.941722	success	1	>=25	2	208	0.00961538	0.00676634	blca
SFN	0.0203395	0.893223	success	1	>=25	1	208	0.00480769	0.00479612	blca
YTHDF2	0.0719361	0.119155	success	1	<25	1	148	0.00675676	0.00673389	blca
YTHDF2	0.0719361	0.119155	success	1	>=25	6	208	0.0288462	0.0116053	blca
CSMD2	0.0264442	0.376244	success	1	<25	8	148	0.0540541	0.0185873	blca
CSMD2	0.0264442	0.376244	success	1	>=25	17	208	0.0817308	0.0189953	blca
CAP1	-0.0740763	0.384014	success	1	<25	4	148	0.027027	0.0133296	blca
CAP1	-0.0740763	0.384014	success	1	>=25	2	208	0.00961538	0.00676634	blca
UBAP2L	0.0310087	0.63163	success	1	>=25	5	208	0.0240385	0.0106203	blca
LMNA	0.0624688	0.484059	success	1	>=25	2	208	0.00961538	0.00676634	blca
RASAL2	0.0188282	0.643975	success	1	<25	5	148	0.0337838	0.0148512	blca
RASAL2	0.0188282	0.643975	success	1	>=25	9	208	0.0432692	0.0141076	blca
NAV1	-0.0462873	0.446631	success	1	<25	4	148	0.027027	0.0133296	blca
NAV1	-0.0462873	0.446631	success	1	>=25	6	208	0.0288462	0.0116053	blca
TIMM17A	-0.0740038	0.533646	success	1	<25	1	148	0.00675676	0.00673389	blca
TIMM17A	-0.0740038	0.533646	success	1	>=25	2	208	0.00961538	0.00676634	blca
CNIH3	0.0203395	0.893223	success	1	>=25	1	208	0.00480769	0.00479612	blca
SDE2	-0.00975135	0.908943	success	1	<25	1	148	0.00675676	0.00673389	blca
SDE2	-0.00975135	0.908943	success	1	>=25	3	208	0.0144231	0.0082669	blca
PLD5	-0.121171	0.355329	success	1	<25	1	148	0.00675676	0.00673389	blca
PLD5	-0.121171	0.355329	success	1	>=25	2	208	0.00961538	0.00676634	blca
KIDINS220	-0.0540936	0.23885	success	1	<25	9	148	0.0608108	0.0196443	blca
KIDINS220	-0.0540936	0.23885	success	1	>=25	9	208	0.0432692	0.0141076	blca
ZNF513	0.0104628	0.842705	success	1	<25	3	148	0.0202703	0.0115838	blca
ZNF513	0.0104628	0.842705	success	1	>=25	6	208	0.0288462	0.0116053	blca
MAP4K3	-0.0758801	0.208758	success	1	<25	7	148	0.0472973	0.0174488	blca
MAP4K3	-0.0758801	0.208758	success	1	>=25	5	208	0.0240385	0.0106203	blca
SPRED2	0.0386335	0.537629	success	1	<25	1	148	0.00675676	0.00673389	blca
SPRED2	0.0386335	0.537629	success	1	>=25	4	208	0.0192308	0.00952248	blca
SLC4A5	-0.0964284	0.208033	success	1	<25	4	148	0.027027	0.0133296	blca
SLC4A5	-0.0964284	0.208033	success	1	>=25	4	208	0.0192308	0.00952248	blca
USP39	-0.0493659	0.65783	success	1	<25	1	148	0.00675676	0.00673389	blca
USP39	-0.0493659	0.65783	success	1	>=25	2	208	0.00961538	0.00676634	blca
IGKV1D-17	-0.113012	0.381643	success	1	<25	1	148	0.00675676	0.00673389	blca
IGKV1D-17	-0.113012	0.381643	success	1	>=25	2	208	0.00961538	0.00676634	blca
TRIM43	0.0576758	0.527071	success	1	>=25	2	208	0.00961538	0.00676634	blca
SULT1C4	0.111945	0.0600052	success	1	>=25	3	208	0.0144231	0.0082669	blca
LIMS1	0.0107522	0.922691	success	1	>=25	2	208	0.00961538	0.00676634	blca
ACTR3	-0.217404	0.24689	success	1	<25	1	148	0.00675676	0.00673389	blca
ACTR3	-0.217404	0.24689	success	1	>=25	1	208	0.00480769	0.00479612	blca
CNTNAP5	-0.0216519	0.6867	success	1	<25	6	148	0.0405405	0.0162117	blca
CNTNAP5	-0.0216519	0.6867	success	1	>=25	5	208	0.0240385	0.0106203	blca
RIF1	-0.0628902	0.203903	success	1	<25	10	148	0.0675676	0.0206323	blca
RIF1	-0.0628902	0.203903	success	1	>=25	6	208	0.0288462	0.0116053	blca
DCAF17	0.0675766	0.224352	success	1	<25	1	148	0.00675676	0.00673389	blca
DCAF17	0.0675766	0.224352	success	1	>=25	4	208	0.0192308	0.00952248	blca
CCDC141	0.0101496	0.847538	success	1	<25	5	148	0.0337838	0.0148512	blca
CCDC141	0.0101496	0.847538	success	1	>=25	4	208	0.0192308	0.00952248	blca
ITGA4	0.044672	0.195022	success	1	<25	6	148	0.0405405	0.0162117	blca
ITGA4	0.044672	0.195022	success	1	>=25	9	208	0.0432692	0.0141076	blca
CALCRL	-0.013633	0.834118	success	1	<25	2	148	0.0135135	0.00949071	blca
CALCRL	-0.013633	0.834118	success	1	>=25	5	208	0.0240385	0.0106203	blca
ABCB6	0.0232398	0.727608	success	1	<25	2	148	0.0135135	0.00949071	blca
ABCB6	0.0232398	0.727608	success	1	>=25	3	208	0.0144231	0.0082669	blca
WDFY1	0.0610131	0.497095	success	1	>=25	2	208	0.00961538	0.00676634	blca
UGT1A9	0.00458161	0.967762	success	1	>=25	2	208	0.00961538	0.00676634	blca
ITPR1	0.0554501	0.182629	success	1	<25	3	148	0.0202703	0.0115838	blca
ITPR1	0.0554501	0.182629	success	1	>=25	7	208	0.0336538	0.0125041	blca
NEK10	0.0170192	0.740498	success	1	<25	2	148	0.0135135	0.00949071	blca
NEK10	0.0170192	0.740498	success	1	>=25	7	208	0.0336538	0.0125041	blca
TRANK1	-0.0356295	0.390639	success	1	<25	8	148	0.0540541	0.0185873	blca
TRANK1	-0.0356295	0.390639	success	1	>=25	12	208	0.0576923	0.0161668	blca
XYLB	0.04021	0.446943	success	1	<25	1	148	0.00675676	0.00673389	blca
XYLB	0.04021	0.446943	success	1	>=25	6	208	0.0288462	0.0116053	blca
ULK4	-0.00704315	0.900442	success	1	<25	3	148	0.0202703	0.0115838	blca
ULK4	-0.00704315	0.900442	success	1	>=25	6	208	0.0288462	0.0116053	blca
ANO10	0.0649131	0.248576	success	1	>=25	5	208	0.0240385	0.0106203	blca
SETD2	-0.0212202	0.583914	success	1	<25	10	148	0.0675676	0.0206323	blca
SETD2	-0.0212202	0.583914	success	1	>=25	11	208	0.0528846	0.015518	blca
BSN	0.0543486	0.0616792	success	1	<25	7	148	0.0472973	0.0174488	blca
BSN	0.0543486	0.0616792	success	1	>=25	14	208	0.0673077	0.0173728	blca
TASOR	-0.0134078	0.825997	success	1	<25	3	148	0.0202703	0.0115838	blca
TASOR	-0.0134078	0.825997	success	1	>=25	5	208	0.0240385	0.0106203	blca
CRYBG3	-0.214536	0.0235036	success	1	<25	6	148	0.0405405	0.0162117	blca
CRYBG3	-0.214536	0.0235036	success	1	>=25	2	208	0.00961538	0.00676634	blca
NXPE3	0.0394612	0.573687	success	1	>=25	4	208	0.0192308	0.00952248	blca
DZIP3	0.0117446	0.832693	success	1	<25	2	148	0.0135135	0.00949071	blca
DZIP3	0.0117446	0.832693	success	1	>=25	6	208	0.0288462	0.0116053	blca
PDIA5	-0.023292	0.74723	success	1	<25	2	148	0.0135135	0.00949071	blca
PDIA5	-0.023292	0.74723	success	1	>=25	4	208	0.0192308	0.00952248	blca
NLGN1	0.0705234	0.0710442	success	1	<25	1	148	0.00675676	0.00673389	blca
NLGN1	0.0705234	0.0710442	success	1	>=25	9	208	0.0432692	0.0141076	blca
ZNF721	0.0749481	0.0266458	success	1	<25	3	148	0.0202703	0.0115838	blca
ZNF721	0.0749481	0.0266458	success	1	>=25	7	208	0.0336538	0.0125041	blca
TADA2B	-0.185238	0.143436	success	1	<25	2	148	0.0135135	0.00949071	blca
TADA2B	-0.185238	0.143436	success	1	>=25	2	208	0.00961538	0.00676634	blca
TLR10	0.035401	0.542797	success	1	<25	1	148	0.00675676	0.00673389	blca
TLR10	0.035401	0.542797	success	1	>=25	5	208	0.0240385	0.0106203	blca
N4BP2	0.0352121	0.460542	success	1	<25	2	148	0.0135135	0.00949071	blca
N4BP2	0.0352121	0.460542	success	1	>=25	7	208	0.0336538	0.0125041	blca
GUF1	0.0790379	0.245459	success	1	>=25	3	208	0.0144231	0.0082669	blca
TEC	-0.0442003	0.537264	success	1	<25	3	148	0.0202703	0.0115838	blca
TEC	-0.0442003	0.537264	success	1	>=25	4	208	0.0192308	0.00952248	blca
UGT2B4	0.064667	0.372221	success	1	>=25	3	208	0.0144231	0.0082669	blca
DCK	0.0521181	0.432605	success	1	<25	1	148	0.00675676	0.00673389	blca
DCK	0.0521181	0.432605	success	1	>=25	3	208	0.0144231	0.0082669	blca
BMP2K	0.119803	7.88222e-05	success	0.0160413	<25	1	148	0.00675676	0.00673389	blca
BMP2K	0.119803	7.88222e-05	success	0.0160413	>=25	6	208	0.0288462	0.0116053	blca
ABHD18	-0.140727	0.311096	success	1	<25	2	148	0.0135135	0.00949071	blca
ABHD18	-0.140727	0.311096	success	1	>=25	1	208	0.00480769	0.00479612	blca
USP38	0.00780368	0.912176	success	1	<25	1	148	0.00675676	0.00673389	blca
USP38	0.00780368	0.912176	success	1	>=25	4	208	0.0192308	0.00952248	blca
GASK1B	0.0378627	0.591837	success	1	<25	1	148	0.00675676	0.00673389	blca
GASK1B	0.0378627	0.591837	success	1	>=25	3	208	0.0144231	0.0082669	blca
SH3RF1	0.0897362	0.0518217	success	1	<25	1	148	0.00675676	0.00673389	blca
SH3RF1	0.0897362	0.0518217	success	1	>=25	5	208	0.0240385	0.0106203	blca
SDHA	0.0124771	0.83302	success	1	<25	2	148	0.0135135	0.00949071	blca
SDHA	0.0124771	0.83302	success	1	>=25	5	208	0.0240385	0.0106203	blca
FASTKD3	-0.122497	0.0303117	success	1	<25	4	148	0.027027	0.0133296	blca
FASTKD3	-0.122497	0.0303117	success	1	>=25	5	208	0.0240385	0.0106203	blca
SEMA5A	-0.0256722	0.837889	success	1	<25	1	148	0.00675676	0.00673389	blca
SEMA5A	-0.0256722	0.837889	success	1	>=25	1	208	0.00480769	0.00479612	blca
PRDM9	0.0558161	0.179087	success	1	<25	2	148	0.0135135	0.00949071	blca
PRDM9	0.0558161	0.179087	success	1	>=25	8	208	0.0384615	0.0133341	blca
ISL1	0.0021693	0.981597	success	1	<25	1	148	0.00675676	0.00673389	blca
ISL1	0.0021693	0.981597	success	1	>=25	2	208	0.00961538	0.00676634	blca
WDR36	-0.0165865	0.742752	success	1	<25	4	148	0.027027	0.0133296	blca
WDR36	-0.0165865	0.742752	success	1	>=25	8	208	0.0384615	0.0133341	blca
TMED7-TICAM2	0.0203395	0.893223	success	1	>=25	1	208	0.00480769	0.00479612	blca
SLC27A6	0.0333741	0.642846	success	1	>=25	4	208	0.0192308	0.00952248	blca
AFF4	0.0181171	0.66841	success	1	<25	1	148	0.00675676	0.00673389	blca
AFF4	0.0181171	0.66841	success	1	>=25	12	208	0.0576923	0.0161668	blca
ZNF300	-0.119252	0.297714	success	1	<25	2	148	0.0135135	0.00949071	blca
ZNF300	-0.119252	0.297714	success	1	>=25	2	208	0.00961538	0.00676634	blca
MAPK9	0.0555428	0.231208	success	1	<25	1	148	0.00675676	0.00673389	blca
MAPK9	0.0555428	0.231208	success	1	>=25	4	208	0.0192308	0.00952248	blca
GPLD1	0.0295726	0.685912	success	1	>=25	4	208	0.0192308	0.00952248	blca
H2BC10	0.032123	0.617834	success	1	<25	1	148	0.00675676	0.00673389	blca
H2BC10	0.032123	0.617834	success	1	>=25	4	208	0.0192308	0.00952248	blca
ABHD16A	-0.000432151	0.994846	success	1	<25	2	148	0.0135135	0.00949071	blca
ABHD16A	-0.000432151	0.994846	success	1	>=25	4	208	0.0192308	0.00952248	blca
FKBP5	-0.0552312	0.268876	success	1	<25	2	148	0.0135135	0.00949071	blca
FKBP5	-0.0552312	0.268876	success	1	>=25	5	208	0.0240385	0.0106203	blca
CCND3	-0.0506729	0.650574	success	1	<25	2	148	0.0135135	0.00949071	blca
CCND3	-0.0506729	0.650574	success	1	>=25	1	208	0.00480769	0.00479612	blca
KLHDC3	0.0505476	0.396248	success	1	<25	1	148	0.00675676	0.00673389	blca
KLHDC3	0.0505476	0.396248	success	1	>=25	4	208	0.0192308	0.00952248	blca
SLC29A1	0.016581	0.791644	success	1	<25	2	148	0.0135135	0.00949071	blca
SLC29A1	0.016581	0.791644	success	1	>=25	4	208	0.0192308	0.00952248	blca
TFB1M	0.0434156	0.585126	success	1	<25	1	148	0.00675676	0.00673389	blca
TFB1M	0.0434156	0.585126	success	1	>=25	2	208	0.00961538	0.00676634	blca
SLC22A1	0.0576758	0.527071	success	1	>=25	2	208	0.00961538	0.00676634	blca
MEOX2	0.0339472	0.636338	success	1	<25	1	148	0.00675676	0.00673389	blca
MEOX2	0.0339472	0.636338	success	1	>=25	3	208	0.0144231	0.0082669	blca
AOAH	0.00664843	0.906651	success	1	<25	3	148	0.0202703	0.0115838	blca
AOAH	0.00664843	0.906651	success	1	>=25	5	208	0.0240385	0.0106203	blca
AUTS2	0.0854925	0.000450302	success	0.0796887	<25	3	148	0.0202703	0.0115838	blca
AUTS2	0.0854925	0.000450302	success	0.0796887	>=25	13	208	0.0625	0.0167839	blca
GTF2I	0.0369233	0.369115	success	1	<25	1	148	0.00675676	0.00673389	blca
GTF2I	0.0369233	0.369115	success	1	>=25	11	208	0.0528846	0.015518	blca
SEMA3D	0.000538725	0.990134	success	1	<25	4	148	0.027027	0.0133296	blca
SEMA3D	0.000538725	0.990134	success	1	>=25	10	208	0.0480769	0.0148333	blca
ELAPOR2	-0.00261528	0.966689	success	1	<25	3	148	0.0202703	0.0115838	blca
ELAPOR2	-0.00261528	0.966689	success	1	>=25	4	208	0.0192308	0.00952248	blca
PTCD1	0.00272198	0.967171	success	1	<25	2	148	0.0135135	0.00949071	blca
PTCD1	0.00272198	0.967171	success	1	>=25	4	208	0.0192308	0.00952248	blca
CBLL1	-0.0490762	0.57213	success	1	<25	2	148	0.0135135	0.00949071	blca
CBLL1	-0.0490762	0.57213	success	1	>=25	3	208	0.0144231	0.0082669	blca
CALD1	0.00407717	0.929643	success	1	<25	5	148	0.0337838	0.0148512	blca
CALD1	0.00407717	0.929643	success	1	>=25	7	208	0.0336538	0.0125041	blca
UBN2	0.0487528	0.338963	success	1	<25	1	148	0.00675676	0.00673389	blca
UBN2	0.0487528	0.338963	success	1	>=25	6	208	0.0288462	0.0116053	blca
KAT6A	0.0182914	0.613373	success	1	<25	7	148	0.0472973	0.0174488	blca
KAT6A	0.0182914	0.613373	success	1	>=25	11	208	0.0528846	0.015518	blca
TRIM55	0.0331807	0.689601	success	1	>=25	3	208	0.0144231	0.0082669	blca
DPYS	-0.0373988	0.527591	success	1	<25	5	148	0.0337838	0.0148512	blca
DPYS	-0.0373988	0.527591	success	1	>=25	5	208	0.0240385	0.0106203	blca
ZFPM2	-0.0480876	0.43159	success	1	<25	3	148	0.0202703	0.0115838	blca
ZFPM2	-0.0480876	0.43159	success	1	>=25	7	208	0.0336538	0.0125041	blca
APTX	0.0576758	0.527071	success	1	>=25	2	208	0.00961538	0.00676634	blca
NFX1	0.0492798	0.301027	success	1	<25	2	148	0.0135135	0.00949071	blca
NFX1	0.0492798	0.301027	success	1	>=25	6	208	0.0288462	0.0116053	blca
NTRK2	-0.00310146	0.96057	success	1	<25	2	148	0.0135135	0.00949071	blca
NTRK2	-0.00310146	0.96057	success	1	>=25	5	208	0.0240385	0.0106203	blca
CDK5RAP2	0.0278928	0.67021	success	1	<25	2	148	0.0135135	0.00949071	blca
CDK5RAP2	0.0278928	0.67021	success	1	>=25	3	208	0.0144231	0.0082669	blca
RBM18	0.0144154	0.895036	success	1	>=25	2	208	0.00961538	0.00676634	blca
MIGA2	0.119714	0.0907882	success	1	>=25	2	208	0.00961538	0.00676634	blca
MED27	0.0371217	0.556156	success	1	<25	1	148	0.00675676	0.00673389	blca
MED27	0.0371217	0.556156	success	1	>=25	4	208	0.0192308	0.00952248	blca
CSTF2T	-0.0222717	0.776018	success	1	<25	2	148	0.0135135	0.00949071	blca
CSTF2T	-0.0222717	0.776018	success	1	>=25	3	208	0.0144231	0.0082669	blca
LRRTM3	0.037579	0.482101	success	1	<25	2	148	0.0135135	0.00949071	blca
LRRTM3	0.037579	0.482101	success	1	>=25	5	208	0.0240385	0.0106203	blca
PTEN	0.0394862	0.309871	success	1	<25	3	148	0.0202703	0.0115838	blca
PTEN	0.0394862	0.309871	success	1	>=25	10	208	0.0480769	0.0148333	blca
CALHM2	-0.0297179	0.815016	success	1	<25	1	148	0.00675676	0.00673389	blca
CALHM2	-0.0297179	0.815016	success	1	>=25	1	208	0.00480769	0.00479612	blca
MUC6	0.0621019	0.168626	success	1	>=25	8	208	0.0384615	0.0133341	blca
MUC2	-0.00362584	0.950919	success	1	<25	3	148	0.0202703	0.0115838	blca
MUC2	-0.00362584	0.950919	success	1	>=25	5	208	0.0240385	0.0106203	blca
PTPMT1	0.00196848	0.986277	success	1	>=25	2	208	0.00961538	0.00676634	blca
MAP4K2	-0.0710171	0.547375	success	1	<25	2	148	0.0135135	0.00949071	blca
MAP4K2	-0.0710171	0.547375	success	1	>=25	1	208	0.00480769	0.00479612	blca
MUS81	0.0203395	0.893223	success	1	>=25	1	208	0.00480769	0.00479612	blca
SSH3	-0.0288867	0.534019	success	1	<25	6	148	0.0405405	0.0162117	blca
SSH3	-0.0288867	0.534019	success	1	>=25	9	208	0.0432692	0.0141076	blca
ZNF202	0.0354259	0.577021	success	1	<25	1	148	0.00675676	0.00673389	blca
ZNF202	0.0354259	0.577021	success	1	>=25	4	208	0.0192308	0.00952248	blca
TP53AIP1	0.0203395	0.893223	success	1	>=25	1	208	0.00480769	0.00479612	blca
B4GALNT3	-0.0604129	0.364187	success	1	<25	2	148	0.0135135	0.00949071	blca
B4GALNT3	-0.0604129	0.364187	success	1	>=25	7	208	0.0336538	0.0125041	blca
KCNA6	0.0521712	0.335473	success	1	<25	2	148	0.0135135	0.00949071	blca
KCNA6	0.0521712	0.335473	success	1	>=25	4	208	0.0192308	0.00952248	blca
CD163	-0.0871043	0.0870295	success	1	<25	3	148	0.0202703	0.0115838	blca
CD163	-0.0871043	0.0870295	success	1	>=25	7	208	0.0336538	0.0125041	blca
SOX5	-0.0270986	0.534484	success	1	<25	6	148	0.0405405	0.0162117	blca
SOX5	-0.0270986	0.534484	success	1	>=25	11	208	0.0528846	0.015518	blca
CSAD	0.0203395	0.893223	success	1	>=25	1	208	0.00480769	0.00479612	blca
CD63	0.0871387	0.278797	success	1	>=25	2	208	0.00961538	0.00676634	blca
MBD6	0.0244045	0.572789	success	1	<25	4	148	0.027027	0.0133296	blca
MBD6	0.0244045	0.572789	success	1	>=25	5	208	0.0240385	0.0106203	blca
AGAP2	0.0702457	0.32053	success	1	>=25	3	208	0.0144231	0.0082669	blca
RXYLT1	-0.00874254	0.918032	success	1	<25	1	148	0.00675676	0.00673389	blca
RXYLT1	-0.00874254	0.918032	success	1	>=25	3	208	0.0144231	0.0082669	blca
NAP1L1	-0.0146213	0.800395	success	1	<25	4	148	0.027027	0.0133296	blca
NAP1L1	-0.0146213	0.800395	success	1	>=25	5	208	0.0240385	0.0106203	blca
PPP1R12A	0.0456628	0.376766	success	1	<25	1	148	0.00675676	0.00673389	blca
PPP1R12A	0.0456628	0.376766	success	1	>=25	6	208	0.0288462	0.0116053	blca
CDK17	0.0666508	0.232627	success	1	<25	1	148	0.00675676	0.00673389	blca
CDK17	0.0666508	0.232627	success	1	>=25	4	208	0.0192308	0.00952248	blca
SACS	0.00672714	0.81389	success	1	<25	14	148	0.0945946	0.024056	blca
SACS	0.00672714	0.81389	success	1	>=25	18	208	0.0865385	0.0194948	blca
MTMR6	0.0176111	0.761418	success	1	<25	1	148	0.00675676	0.00673389	blca
MTMR6	0.0176111	0.761418	success	1	>=25	6	208	0.0288462	0.0116053	blca
KBTBD6	0.0209947	0.810104	success	1	<25	1	148	0.00675676	0.00673389	blca
KBTBD6	0.0209947	0.810104	success	1	>=25	2	208	0.00961538	0.00676634	blca
OBI1	0.0576291	0.374119	success	1	>=25	4	208	0.0192308	0.00952248	blca
OR11H4	-0.0198755	0.87187	success	1	<25	1	148	0.00675676	0.00673389	blca
OR11H4	-0.0198755	0.87187	success	1	>=25	1	208	0.00480769	0.00479612	blca
AKAP6	0.0451827	0.134323	success	1	<25	2	148	0.0135135	0.00949071	blca
AKAP6	0.0451827	0.134323	success	1	>=25	19	208	0.0913462	0.0199762	blca
SYNE2	0.0593473	0.00232638	success	0.323725	<25	16	148	0.108108	0.0255243	blca
SYNE2	0.0593473	0.00232638	success	0.323725	>=25	23	208	0.110577	0.0217448	blca
GTF2A1	0.0284679	0.736887	success	1	<25	1	148	0.00675676	0.00673389	blca
GTF2A1	0.0284679	0.736887	success	1	>=25	2	208	0.00961538	0.00676634	blca
AK7	0.0197153	0.770713	success	1	<25	2	148	0.0135135	0.00949071	blca
AK7	0.0197153	0.770713	success	1	>=25	3	208	0.0144231	0.0082669	blca
APBA2	0.0023912	0.966894	success	1	<25	3	148	0.0202703	0.0115838	blca
APBA2	0.0023912	0.966894	success	1	>=25	5	208	0.0240385	0.0106203	blca
LCMT2	-0.0264024	0.644133	success	1	<25	6	148	0.0405405	0.0162117	blca
LCMT2	-0.0264024	0.644133	success	1	>=25	4	208	0.0192308	0.00952248	blca
RGMA	-0.143579	0.303778	success	1	<25	2	148	0.0135135	0.00949071	blca
RGMA	-0.143579	0.303778	success	1	>=25	1	208	0.00480769	0.00479612	blca
TMC7	-0.0829522	0.49447	success	1	<25	1	148	0.00675676	0.00673389	blca
[truncated: 199,755+ more rows]
