# Supplementary material for: Obesity-associated gene mutations across cancer types: a pan-cancer analysis of TCGA data
Source: BJC Rep. 2026 Mar 23;4:13. doi: 10.1038/s44276-026-00214-0 (PMC13009199; doi:10.1038/s44276-026-00214-0)
Supplement: Supplementary file 4 — Supplementary_table_2 [file 44276_2026_214_MOESM4_ESM.xls]

## Sheet: Supplementary_table_2_gene_ranking_unico_ns_normal_vs_obese
gene	estimate	p.value	status	p.adj	bmi_category	num_patients_mutated	total_patients	mutation_frequency	mutation_frequency_sd	cancer_type
PER3	-0.0782876	0.405368	success	0.999041	Normal_weight	2	139	0.0143885	0.0101007	blca
SLC45A1	-0.0287843	0.653861	success	0.999041	Normal_weight	3	139	0.0215827	0.0123256	blca
SLC45A1	-0.0287843	0.653861	success	0.999041	Obese	1	84	0.0119048	0.0118337	blca
ARID1A	0.0401625	0.00570071	success	0.220004	Normal_weight	30	139	0.215827	0.0348941	blca
ARID1A	0.0401625	0.00570071	success	0.220004	Obese	31	84	0.369048	0.0526502	blca
RLF	-0.0490602	0.363061	success	0.999041	Normal_weight	8	139	0.057554	0.0197542	blca
RLF	-0.0490602	0.363061	success	0.999041	Obese	2	84	0.0238095	0.0166342	blca
HIVEP3	0.00362432	0.924535	success	0.999041	Normal_weight	4	139	0.028777	0.0141799	blca
HIVEP3	0.00362432	0.924535	success	0.999041	Obese	5	84	0.0595238	0.0258154	blca
ACOT11	-0.174229	0.0917313	success	0.930422	Normal_weight	3	139	0.0215827	0.0123256	blca
ACOT11	-0.174229	0.0917313	success	0.930422	Obese	1	84	0.0119048	0.0118337	blca
DOCK7	0.00653382	0.878235	success	0.999041	Normal_weight	6	139	0.0431655	0.0172377	blca
DOCK7	0.00653382	0.878235	success	0.999041	Obese	5	84	0.0595238	0.0258154	blca
ABCA4	0.046359	0.403862	success	0.999041	Obese	2	84	0.0238095	0.0166342	blca
MAGI3	-0.124441	0.0636211	success	0.841329	Normal_weight	6	139	0.0431655	0.0172377	blca
MAGI3	-0.124441	0.0636211	success	0.841329	Obese	2	84	0.0238095	0.0166342	blca
FLAD1	0.0861171	0.0659583	success	0.841329	Normal_weight	1	139	0.00719424	0.00716832	blca
FLAD1	0.0861171	0.0659583	success	0.841329	Obese	4	84	0.047619	0.0232357	blca
LAMC1	0.0707845	0.047572	success	0.774472	Normal_weight	1	139	0.00719424	0.00716832	blca
LAMC1	0.0707845	0.047572	success	0.774472	Obese	6	84	0.0714286	0.0280998	blca
USH2A	-0.0232434	0.485909	success	0.999041	Normal_weight	8	139	0.057554	0.0197542	blca
USH2A	-0.0232434	0.485909	success	0.999041	Obese	5	84	0.0595238	0.0258154	blca
NVL	0.138975	4.74153e-07	success	5.19691e-05	Normal_weight	3	139	0.0215827	0.0123256	blca
NVL	0.138975	4.74153e-07	success	5.19691e-05	Obese	1	84	0.0119048	0.0118337	blca
LYST	0.0362317	0.226151	success	0.999041	Normal_weight	5	139	0.0359712	0.0157948	blca
LYST	0.0362317	0.226151	success	0.999041	Obese	9	84	0.107143	0.0337468	blca
MYT1L	0.0497913	0.109167	success	0.973438	Normal_weight	5	139	0.0359712	0.0157948	blca
MYT1L	0.0497913	0.109167	success	0.973438	Obese	7	84	0.0833333	0.0301561	blca
RHOB	0.0193135	0.602331	success	0.999041	Normal_weight	6	139	0.0431655	0.0172377	blca
RHOB	0.0193135	0.602331	success	0.999041	Obese	5	84	0.0595238	0.0258154	blca
ITSN2	0.0107695	0.804319	success	0.999041	Normal_weight	3	139	0.0215827	0.0123256	blca
ITSN2	0.0107695	0.804319	success	0.999041	Obese	3	84	0.0357143	0.0202481	blca
BIRC6	-0.00572174	0.837431	success	0.999041	Normal_weight	17	139	0.122302	0.0277896	blca
BIRC6	-0.00572174	0.837431	success	0.999041	Obese	8	84	0.0952381	0.0320282	blca
LRRTM1	-0.0295496	0.711874	success	0.999041	Normal_weight	2	139	0.0143885	0.0101007	blca
EIF5B	0.0282073	0.611806	success	0.999041	Normal_weight	1	139	0.00719424	0.00716832	blca
EIF5B	0.0282073	0.611806	success	0.999041	Obese	2	84	0.0238095	0.0166342	blca
DPP10	-0.033935	0.581976	success	0.999041	Normal_weight	5	139	0.0359712	0.0157948	blca
DPP10	-0.033935	0.581976	success	0.999041	Obese	3	84	0.0357143	0.0202481	blca
WDR33	0.00649056	0.893509	success	0.999041	Normal_weight	4	139	0.028777	0.0141799	blca
WDR33	0.00649056	0.893509	success	0.999041	Obese	2	84	0.0238095	0.0166342	blca
NCKAP5	0.00311781	0.936922	success	0.999041	Normal_weight	5	139	0.0359712	0.0157948	blca
NCKAP5	0.00311781	0.936922	success	0.999041	Obese	4	84	0.047619	0.0232357	blca
ZEB2	-0.0809147	0.153657	success	0.999041	Normal_weight	7	139	0.0503597	0.0185487	blca
ZEB2	-0.0809147	0.153657	success	0.999041	Obese	1	84	0.0119048	0.0118337	blca
TTN	-0.00120023	0.930896	success	0.999041	Normal_weight	53	139	0.381295	0.0411969	blca
TTN	-0.00120023	0.930896	success	0.999041	Obese	37	84	0.440476	0.0541665	blca
ANKAR	0.0477985	0.350469	success	0.999041	Normal_weight	2	139	0.0143885	0.0101007	blca
ANKAR	0.0477985	0.350469	success	0.999041	Obese	2	84	0.0238095	0.0166342	blca
MYO1B	0.0389633	0.406836	success	0.999041	Normal_weight	3	139	0.0215827	0.0123256	blca
MYO1B	0.0389633	0.406836	success	0.999041	Obese	4	84	0.047619	0.0232357	blca
DNAH7	0.00106647	0.971298	success	0.999041	Normal_weight	16	139	0.115108	0.0270701	blca
DNAH7	0.00106647	0.971298	success	0.999041	Obese	8	84	0.0952381	0.0320282	blca
CDK15	0.0176254	0.77797	success	0.999041	Normal_weight	3	139	0.0215827	0.0123256	blca
CDK15	0.0176254	0.77797	success	0.999041	Obese	2	84	0.0238095	0.0166342	blca
NBEAL1	0.0166443	0.709252	success	0.999041	Normal_weight	3	139	0.0215827	0.0123256	blca
NBEAL1	0.0166443	0.709252	success	0.999041	Obese	3	84	0.0357143	0.0202481	blca
RAPH1	-0.065845	0.385646	success	0.999041	Normal_weight	2	139	0.0143885	0.0101007	blca
INO80D	0.00953729	0.873399	success	0.999041	Normal_weight	3	139	0.0215827	0.0123256	blca
INO80D	0.00953729	0.873399	success	0.999041	Obese	2	84	0.0238095	0.0166342	blca
ADAM23	-0.0312907	0.697182	success	0.999041	Normal_weight	3	139	0.0215827	0.0123256	blca
ADAM23	-0.0312907	0.697182	success	0.999041	Obese	1	84	0.0119048	0.0118337	blca
IDH1	-0.00695238	0.925666	success	0.999041	Normal_weight	1	139	0.00719424	0.00716832	blca
IDH1	-0.00695238	0.925666	success	0.999041	Obese	1	84	0.0119048	0.0118337	blca
FN1	-0.0321556	0.480248	success	0.999041	Normal_weight	5	139	0.0359712	0.0157948	blca
FN1	-0.0321556	0.480248	success	0.999041	Obese	3	84	0.0357143	0.0202481	blca
GRM7	0.0100995	0.856755	success	0.999041	Normal_weight	3	139	0.0215827	0.0123256	blca
GRM7	0.0100995	0.856755	success	0.999041	Obese	2	84	0.0238095	0.0166342	blca
NGLY1	0.020237	0.689967	success	0.999041	Normal_weight	4	139	0.028777	0.0141799	blca
NGLY1	0.020237	0.689967	success	0.999041	Obese	4	84	0.047619	0.0232357	blca
MAP4	-0.0975387	0.203885	success	0.999041	Normal_weight	5	139	0.0359712	0.0157948	blca
MAP4	-0.0975387	0.203885	success	0.999041	Obese	1	84	0.0119048	0.0118337	blca
CCDC71	0.0861138	0.0659722	success	0.841329	Obese	2	84	0.0238095	0.0166342	blca
PDZRN3	0.125629	2.78383e-05	success	0.00203413	Normal_weight	2	139	0.0143885	0.0101007	blca
PDZRN3	0.125629	2.78383e-05	success	0.00203413	Obese	3	84	0.0357143	0.0202481	blca
ROBO1	-0.05191	0.339904	success	0.999041	Normal_weight	7	139	0.0503597	0.0185487	blca
ROBO1	-0.05191	0.339904	success	0.999041	Obese	2	84	0.0238095	0.0166342	blca
KALRN	0.00917875	0.791892	success	0.999041	Normal_weight	11	139	0.0791367	0.022897	blca
KALRN	0.00917875	0.791892	success	0.999041	Obese	9	84	0.107143	0.0337468	blca
RUVBL1	-0.0459839	0.593173	success	0.999041	Normal_weight	3	139	0.0215827	0.0123256	blca
RUVBL1	-0.0459839	0.593173	success	0.999041	Obese	1	84	0.0119048	0.0118337	blca
DNAJC13	-0.0244122	0.552155	success	0.999041	Normal_weight	8	139	0.057554	0.0197542	blca
DNAJC13	-0.0244122	0.552155	success	0.999041	Obese	3	84	0.0357143	0.0202481	blca
CCDC39	0.00707788	0.920526	success	0.999041	Normal_weight	2	139	0.0143885	0.0101007	blca
CCDC39	0.00707788	0.920526	success	0.999041	Obese	1	84	0.0119048	0.0118337	blca
SLAIN2	-0.0986544	0.317534	success	0.999041	Normal_weight	3	139	0.0215827	0.0123256	blca
SLAIN2	-0.0986544	0.317534	success	0.999041	Obese	1	84	0.0119048	0.0118337	blca
KIT	-0.080682	0.275532	success	0.999041	Normal_weight	4	139	0.028777	0.0141799	blca
FRAS1	-0.0187185	0.61077	success	0.999041	Normal_weight	11	139	0.0791367	0.022897	blca
FRAS1	-0.0187185	0.61077	success	0.999041	Obese	3	84	0.0357143	0.0202481	blca
ANK2	-0.022254	0.416995	success	0.999041	Normal_weight	10	139	0.0719424	0.0219166	blca
ANK2	-0.022254	0.416995	success	0.999041	Obese	8	84	0.0952381	0.0320282	blca
FAT4	-0.0128231	0.568752	success	0.999041	Normal_weight	18	139	0.129496	0.0284778	blca
FAT4	-0.0128231	0.568752	success	0.999041	Obese	12	84	0.142857	0.0381802	blca
PLK4	-0.0104595	0.862438	success	0.999041	Normal_weight	2	139	0.0143885	0.0101007	blca
PLK4	-0.0104595	0.862438	success	0.999041	Obese	3	84	0.0357143	0.0202481	blca
DDX60L	0.0105252	0.869863	success	0.999041	Normal_weight	3	139	0.0215827	0.0123256	blca
DDX60L	0.0105252	0.869863	success	0.999041	Obese	2	84	0.0238095	0.0166342	blca
TRAPPC11	0.0126363	0.855724	success	0.999041	Normal_weight	2	139	0.0143885	0.0101007	blca
TRAPPC11	0.0126363	0.855724	success	0.999041	Obese	1	84	0.0119048	0.0118337	blca
F11	0.00914798	0.862952	success	0.999041	Normal_weight	3	139	0.0215827	0.0123256	blca
F11	0.00914798	0.862952	success	0.999041	Obese	3	84	0.0357143	0.0202481	blca
NUP155	0.0666481	0.0666079	success	0.841329	Normal_weight	2	139	0.0143885	0.0101007	blca
NUP155	0.0666481	0.0666079	success	0.841329	Obese	6	84	0.0714286	0.0280998	blca
EGFLAM	0.0300859	0.515548	success	0.999041	Normal_weight	2	139	0.0143885	0.0101007	blca
EGFLAM	0.0300859	0.515548	success	0.999041	Obese	3	84	0.0357143	0.0202481	blca
OSMR	0.0341785	0.500938	success	0.999041	Normal_weight	1	139	0.00719424	0.00716832	blca
OSMR	0.0341785	0.500938	success	0.999041	Obese	3	84	0.0357143	0.0202481	blca
POLK	-0.0811041	0.273495	success	0.999041	Normal_weight	5	139	0.0359712	0.0157948	blca
POLK	-0.0811041	0.273495	success	0.999041	Obese	1	84	0.0119048	0.0118337	blca
FBN2	0.0229459	0.448871	success	0.999041	Normal_weight	5	139	0.0359712	0.0157948	blca
FBN2	0.0229459	0.448871	success	0.999041	Obese	10	84	0.119048	0.0353343	blca
RAPGEF6	0.0598922	0.142473	success	0.99186	Normal_weight	1	139	0.00719424	0.00716832	blca
RAPGEF6	0.0598922	0.142473	success	0.99186	Obese	4	84	0.047619	0.0232357	blca
PCDHGA4	0.0724023	0.144608	success	0.99186	Obese	3	84	0.0357143	0.0202481	blca
ARAP3	-0.0136505	0.857797	success	0.999041	Normal_weight	2	139	0.0143885	0.0101007	blca
ARAP3	-0.0136505	0.857797	success	0.999041	Obese	1	84	0.0119048	0.0118337	blca
KIF13A	0.0157956	0.747272	success	0.999041	Normal_weight	6	139	0.0431655	0.0172377	blca
KIF13A	0.0157956	0.747272	success	0.999041	Obese	4	84	0.047619	0.0232357	blca
VWA7	-0.0501313	0.565113	success	0.999041	Normal_weight	2	139	0.0143885	0.0101007	blca
NOTCH4	0.118767	1.65824e-05	success	0.00124509	Normal_weight	3	139	0.0215827	0.0123256	blca
NOTCH4	0.118767	1.65824e-05	success	0.00124509	Obese	5	84	0.0595238	0.0258154	blca
STK38	0.0215295	0.748577	success	0.999041	Normal_weight	2	139	0.0143885	0.0101007	blca
STK38	0.0215295	0.748577	success	0.999041	Obese	2	84	0.0238095	0.0166342	blca
KIF6	-0.00723626	0.897797	success	0.999041	Normal_weight	3	139	0.0215827	0.0123256	blca
KIF6	-0.00723626	0.897797	success	0.999041	Obese	2	84	0.0238095	0.0166342	blca
TDRD6	-0.0133396	0.770154	success	0.999041	Normal_weight	5	139	0.0359712	0.0157948	blca
TDRD6	-0.0133396	0.770154	success	0.999041	Obese	4	84	0.047619	0.0232357	blca
DST	0.0122315	0.624184	success	0.999041	Normal_weight	14	139	0.100719	0.0255268	blca
DST	0.0122315	0.624184	success	0.999041	Obese	11	84	0.130952	0.0368077	blca
ZNF451	-0.0191262	0.744686	success	0.999041	Normal_weight	2	139	0.0143885	0.0101007	blca
ZNF451	-0.0191262	0.744686	success	0.999041	Obese	2	84	0.0238095	0.0166342	blca
COL12A1	0.028427	0.413816	success	0.999041	Normal_weight	5	139	0.0359712	0.0157948	blca
COL12A1	0.028427	0.413816	success	0.999041	Obese	6	84	0.0714286	0.0280998	blca
SNX14	0.0780291	0.107294	success	0.968746	Obese	4	84	0.047619	0.0232357	blca
BACH2	0.0189348	0.72607	success	0.999041	Normal_weight	2	139	0.0143885	0.0101007	blca
BACH2	0.0189348	0.72607	success	0.999041	Obese	3	84	0.0357143	0.0202481	blca
SEC63	0.0411393	0.50713	success	0.999041	Normal_weight	1	139	0.00719424	0.00716832	blca
SEC63	0.0411393	0.50713	success	0.999041	Obese	2	84	0.0238095	0.0166342	blca
TRAF3IP2	-0.0476912	0.457964	success	0.999041	Normal_weight	5	139	0.0359712	0.0157948	blca
TRAF3IP2	-0.0476912	0.457964	success	0.999041	Obese	2	84	0.0238095	0.0166342	blca
LAMA2	-0.0205899	0.611672	success	0.999041	Normal_weight	9	139	0.0647482	0.0208723	blca
LAMA2	-0.0205899	0.611672	success	0.999041	Obese	5	84	0.0595238	0.0258154	blca
LATS1	-0.0651671	0.287265	success	0.999041	Normal_weight	5	139	0.0359712	0.0157948	blca
LATS1	-0.0651671	0.287265	success	0.999041	Obese	2	84	0.0238095	0.0166342	blca
AKAP12	0.0225191	0.713402	success	0.999041	Normal_weight	3	139	0.0215827	0.0123256	blca
AKAP12	0.0225191	0.713402	success	0.999041	Obese	3	84	0.0357143	0.0202481	blca
TIAM2	-0.0338078	0.486655	success	0.999041	Normal_weight	6	139	0.0431655	0.0172377	blca
TIAM2	-0.0338078	0.486655	success	0.999041	Obese	4	84	0.047619	0.0232357	blca
SDK1	0.0239674	0.535193	success	0.999041	Normal_weight	3	139	0.0215827	0.0123256	blca
SDK1	0.0239674	0.535193	success	0.999041	Obese	4	84	0.047619	0.0232357	blca
ITPRID1	-0.0588371	0.46163	success	0.999041	Normal_weight	1	139	0.00719424	0.00716832	blca
ITPRID1	-0.0588371	0.46163	success	0.999041	Obese	1	84	0.0119048	0.0118337	blca
PKD1L1	0.0438433	0.272387	success	0.999041	Normal_weight	4	139	0.028777	0.0141799	blca
PKD1L1	0.0438433	0.272387	success	0.999041	Obese	4	84	0.047619	0.0232357	blca
SRRT	0.0195415	0.717007	success	0.999041	Normal_weight	3	139	0.0215827	0.0123256	blca
SRRT	0.0195415	0.717007	success	0.999041	Obese	4	84	0.047619	0.0232357	blca
KMT2C	-0.038539	0.0988387	success	0.946187	Normal_weight	29	139	0.208633	0.0344646	blca
KMT2C	-0.038539	0.0988387	success	0.946187	Obese	11	84	0.130952	0.0368077	blca
PSD3	0.00757166	0.887073	success	0.999041	Normal_weight	2	139	0.0143885	0.0101007	blca
PSD3	0.00757166	0.887073	success	0.999041	Obese	1	84	0.0119048	0.0118337	blca
CHD7	-0.0473247	0.220756	success	0.999041	Normal_weight	10	139	0.0719424	0.0219166	blca
CHD7	-0.0473247	0.220756	success	0.999041	Obese	5	84	0.0595238	0.0258154	blca
VIRMA	0.0468669	0.170111	success	0.999041	Normal_weight	4	139	0.028777	0.0141799	blca
VIRMA	0.0468669	0.170111	success	0.999041	Obese	7	84	0.0833333	0.0301561	blca
FZD6	-0.0252956	0.7085	success	0.999041	Normal_weight	3	139	0.0215827	0.0123256	blca
FZD6	-0.0252956	0.7085	success	0.999041	Obese	1	84	0.0119048	0.0118337	blca
KCNV1	0.017401	0.780913	success	0.999041	Normal_weight	2	139	0.0143885	0.0101007	blca
KCNV1	0.017401	0.780913	success	0.999041	Obese	3	84	0.0357143	0.0202481	blca
CSMD3	-0.026632	0.308299	success	0.999041	Normal_weight	17	139	0.122302	0.0277896	blca
CSMD3	-0.026632	0.308299	success	0.999041	Obese	10	84	0.119048	0.0353343	blca
RAD21	0.00269067	0.95038	success	0.999041	Normal_weight	4	139	0.028777	0.0141799	blca
RAD21	0.00269067	0.95038	success	0.999041	Obese	4	84	0.047619	0.0232357	blca
TG	0.0260385	0.435201	success	0.999041	Normal_weight	8	139	0.057554	0.0197542	blca
TG	0.0260385	0.435201	success	0.999041	Obese	8	84	0.0952381	0.0320282	blca
ZNF251	-0.0560081	0.480297	success	0.999041	Normal_weight	2	139	0.0143885	0.0101007	blca
ZNF251	-0.0560081	0.480297	success	0.999041	Obese	1	84	0.0119048	0.0118337	blca
FREM1	-0.00467632	0.913329	success	0.999041	Normal_weight	8	139	0.057554	0.0197542	blca
FREM1	-0.00467632	0.913329	success	0.999041	Obese	5	84	0.0595238	0.0258154	blca
SLC28A3	0.00104964	0.987415	success	0.999041	Normal_weight	1	139	0.00719424	0.00716832	blca
SLC28A3	0.00104964	0.987415	success	0.999041	Obese	1	84	0.0119048	0.0118337	blca
AOPEP	0.00159119	0.982454	success	0.999041	Normal_weight	1	139	0.00719424	0.00716832	blca
AOPEP	0.00159119	0.982454	success	0.999041	Obese	1	84	0.0119048	0.0118337	blca
NUTM2G	0.0731333	0.178084	success	0.999041	Normal_weight	1	139	0.00719424	0.00716832	blca
NUTM2G	0.0731333	0.178084	success	0.999041	Obese	1	84	0.0119048	0.0118337	blca
ZNF462	-0.0136032	0.813382	success	0.999041	Normal_weight	1	139	0.00719424	0.00716832	blca
ZNF462	-0.0136032	0.813382	success	0.999041	Obese	3	84	0.0357143	0.0202481	blca
GAPVD1	0.00723374	0.918736	success	0.999041	Normal_weight	3	139	0.0215827	0.0123256	blca
GAPVD1	0.00723374	0.918736	success	0.999041	Obese	2	84	0.0238095	0.0166342	blca
GARNL3	-0.0824247	0.296269	success	0.999041	Normal_weight	3	139	0.0215827	0.0123256	blca
GARNL3	-0.0824247	0.296269	success	0.999041	Obese	1	84	0.0119048	0.0118337	blca
NUP214	-0.11644	0.0208374	success	0.544949	Normal_weight	7	139	0.0503597	0.0185487	blca
NUP214	-0.11644	0.0208374	success	0.544949	Obese	3	84	0.0357143	0.0202481	blca
VAV2	-0.00849953	0.909657	success	0.999041	Normal_weight	2	139	0.0143885	0.0101007	blca
VAV2	-0.00849953	0.909657	success	0.999041	Obese	2	84	0.0238095	0.0166342	blca
CAMSAP1	-0.0179306	0.772218	success	0.999041	Normal_weight	3	139	0.0215827	0.0123256	blca
CAMSAP1	-0.0179306	0.772218	success	0.999041	Obese	1	84	0.0119048	0.0118337	blca
CACNA1B	-0.0063858	0.878963	success	0.999041	Normal_weight	6	139	0.0431655	0.0172377	blca
CACNA1B	-0.0063858	0.878963	success	0.999041	Obese	3	84	0.0357143	0.0202481	blca
GPR158	0.0284914	0.483221	success	0.999041	Normal_weight	6	139	0.0431655	0.0172377	blca
GPR158	0.0284914	0.483221	success	0.999041	Obese	4	84	0.047619	0.0232357	blca
ARMC4	-0.0506827	0.561479	success	0.999041	Normal_weight	3	139	0.0215827	0.0123256	blca
ARMC4	-0.0506827	0.561479	success	0.999041	Obese	1	84	0.0119048	0.0118337	blca
MPP7	-0.00576925	0.938042	success	0.999041	Normal_weight	1	139	0.00719424	0.00716832	blca
MPP7	-0.00576925	0.938042	success	0.999041	Obese	1	84	0.0119048	0.0118337	blca
WAC	0.0446741	0.329962	success	0.999041	Obese	4	84	0.047619	0.0232357	blca
FRMPD2	-0.113375	0.152212	success	0.999041	Normal_weight	5	139	0.0359712	0.0157948	blca
FRMPD2	-0.113375	0.152212	success	0.999041	Obese	1	84	0.0119048	0.0118337	blca
PCDH15	0.0147002	0.625625	success	0.999041	Normal_weight	8	139	0.057554	0.0197542	blca
PCDH15	0.0147002	0.625625	success	0.999041	Obese	7	84	0.0833333	0.0301561	blca
SYNPO2L	-0.0218859	0.760982	success	0.999041	Normal_weight	2	139	0.0143885	0.0101007	blca
RRP12	-0.0534829	0.466886	success	0.999041	Normal_weight	4	139	0.028777	0.0141799	blca
RRP12	-0.0534829	0.466886	success	0.999041	Obese	1	84	0.0119048	0.0118337	blca
FAM160B1	-0.0241558	0.720093	success	0.999041	Normal_weight	1	139	0.00719424	0.00716832	blca
FAM160B1	-0.0241558	0.720093	success	0.999041	Obese	2	84	0.0238095	0.0166342	blca
IPO7	0.00448962	0.930146	success	0.999041	Normal_weight	4	139	0.028777	0.0141799	blca
IPO7	0.00448962	0.930146	success	0.999041	Obese	3	84	0.0357143	0.0202481	blca
MADD	0.0355382	0.509835	success	0.999041	Normal_weight	2	139	0.0143885	0.0101007	blca
MADD	0.0355382	0.509835	success	0.999041	Obese	3	84	0.0357143	0.0202481	blca
MARK2	0.0516506	0.221843	success	0.999041	Normal_weight	3	139	0.0215827	0.0123256	blca
MARK2	0.0516506	0.221843	success	0.999041	Obese	4	84	0.047619	0.0232357	blca
PLCB3	0.0748444	0.100716	success	0.946187	Normal_weight	1	139	0.00719424	0.00716832	blca
PLCB3	0.0748444	0.100716	success	0.946187	Obese	2	84	0.0238095	0.0166342	blca
SLC29A2	-0.0688723	0.367749	success	0.999041	Normal_weight	3	139	0.0215827	0.0123256	blca
SLC29A2	-0.0688723	0.367749	success	0.999041	Obese	1	84	0.0119048	0.0118337	blca
SYTL2	-0.0393536	0.508803	success	0.999041	Normal_weight	3	139	0.0215827	0.0123256	blca
TYR	0.0863991	0.0468645	success	0.774472	Normal_weight	1	139	0.00719424	0.00716832	blca
TYR	0.0863991	0.0468645	success	0.774472	Obese	3	84	0.0357143	0.0202481	blca
ARHGAP20	-0.0677654	0.251655	success	0.999041	Normal_weight	7	139	0.0503597	0.0185487	blca
ARHGAP20	-0.0677654	0.251655	success	0.999041	Obese	2	84	0.0238095	0.0166342	blca
DSCAML1	-0.0759989	0.108348	success	0.969502	Normal_weight	8	139	0.057554	0.0197542	blca
DSCAML1	-0.0759989	0.108348	success	0.969502	Obese	4	84	0.047619	0.0232357	blca
MCAM	0.0411708	0.434296	success	0.999041	Normal_weight	1	139	0.00719424	0.00716832	blca
MCAM	0.0411708	0.434296	success	0.999041	Obese	3	84	0.0357143	0.0202481	blca
WNK1	-0.0563694	0.222435	success	0.999041	Normal_weight	10	139	0.0719424	0.0219166	blca
WNK1	-0.0563694	0.222435	success	0.999041	Obese	2	84	0.0238095	0.0166342	blca
SLCO1A2	0.0278935	0.641992	success	0.999041	Normal_weight	2	139	0.0143885	0.0101007	blca
SLCO1A2	0.0278935	0.641992	success	0.999041	Obese	3	84	0.0357143	0.0202481	blca
STK38L	-0.134436	0.20432	success	0.999041	Normal_weight	4	139	0.028777	0.0141799	blca
STK38L	-0.134436	0.20432	success	0.999041	Obese	1	84	0.0119048	0.0118337	blca
DENND5B	0.0249227	0.531097	success	0.999041	Normal_weight	4	139	0.028777	0.0141799	blca
DENND5B	0.0249227	0.531097	success	0.999041	Obese	5	84	0.0595238	0.0258154	blca
KMT2D	0.00212577	0.90111	success	0.999041	Normal_weight	34	139	0.244604	0.0364596	blca
KMT2D	0.00212577	0.90111	success	0.999041	Obese	22	84	0.261905	0.047972	blca
TROAP	-0.00533063	0.937582	success	0.999041	Normal_weight	3	139	0.0215827	0.0123256	blca
TROAP	-0.00533063	0.937582	success	0.999041	Obese	2	84	0.0238095	0.0166342	blca
NCKAP5L	-0.288346	0.0132039	success	0.418469	Normal_weight	4	139	0.028777	0.0141799	blca
LIMA1	-0.164001	0.0639526	success	0.841329	Normal_weight	5	139	0.0359712	0.0157948	blca
LIMA1	-0.164001	0.0639526	success	0.841329	Obese	1	84	0.0119048	0.0118337	blca
SMARCC2	-0.145539	0.0365128	success	0.706016	Normal_weight	8	139	0.057554	0.0197542	blca
SMARCC2	-0.145539	0.0365128	success	0.706016	Obese	1	84	0.0119048	0.0118337	blca
IRAK3	-0.00872444	0.907346	success	0.999041	Normal_weight	2	139	0.0143885	0.0101007	blca
IRAK3	-0.00872444	0.907346	success	0.999041	Obese	1	84	0.0119048	0.0118337	blca
E2F7	-0.055505	0.53062	success	0.999041	Normal_weight	2	139	0.0143885	0.0101007	blca
OTOGL	-0.0192276	0.730395	success	0.999041	Normal_weight	3	139	0.0215827	0.0123256	blca
UBE3B	-0.000681504	0.991879	success	0.999041	Normal_weight	3	139	0.0215827	0.0123256	blca
UBE3B	-0.000681504	0.991879	success	0.999041	Obese	2	84	0.0238095	0.0166342	blca
KDM2B	0.0610421	0.177967	success	0.999041	Normal_weight	3	139	0.0215827	0.0123256	blca
KDM2B	0.0610421	0.177967	success	0.999041	Obese	5	84	0.0595238	0.0258154	blca
RSRC2	-0.0475353	0.459232	success	0.999041	Normal_weight	4	139	0.028777	0.0141799	blca
RSRC2	-0.0475353	0.459232	success	0.999041	Obese	1	84	0.0119048	0.0118337	blca
DNAH10	0.0458916	0.118826	success	0.981479	Normal_weight	7	139	0.0503597	0.0185487	blca
DNAH10	0.0458916	0.118826	success	0.981479	Obese	11	84	0.130952	0.0368077	blca
TMEM132B	0.0563406	0.154423	success	0.999041	Normal_weight	2	139	0.0143885	0.0101007	blca
TMEM132B	0.0563406	0.154423	success	0.999041	Obese	5	84	0.0595238	0.0258154	blca
GOLGA3	0.0457631	0.268506	success	0.999041	Normal_weight	2	139	0.0143885	0.0101007	blca
GOLGA3	0.0457631	0.268506	success	0.999041	Obese	4	84	0.047619	0.0232357	blca
AKAP11	0.0614546	0.174295	success	0.999041	Normal_weight	1	139	0.00719424	0.00716832	blca
AKAP11	0.0614546	0.174295	success	0.999041	Obese	3	84	0.0357143	0.0202481	blca
RB1	-0.00048271	0.982284	success	0.999041	Normal_weight	22	139	0.158273	0.0309587	blca
RB1	-0.00048271	0.982284	success	0.999041	Obese	14	84	0.166667	0.0406625	blca
PCDH8	0.0224554	0.638031	success	0.999041	Normal_weight	3	139	0.0215827	0.0123256	blca
PCDH8	0.0224554	0.638031	success	0.999041	Obese	3	84	0.0357143	0.0202481	blca
MYCBP2	-0.0317409	0.380133	success	0.999041	Normal_weight	14	139	0.100719	0.0255268	blca
MYCBP2	-0.0317409	0.380133	success	0.999041	Obese	5	84	0.0595238	0.0258154	blca
IPO5	0.0287676	0.659384	success	0.999041	Normal_weight	3	139	0.0215827	0.0123256	blca
IPO5	0.0287676	0.659384	success	0.999041	Obese	2	84	0.0238095	0.0166342	blca
NALCN	-0.00724106	0.863302	success	0.999041	Normal_weight	6	139	0.0431655	0.0172377	blca
NALCN	-0.00724106	0.863302	success	0.999041	Obese	4	84	0.047619	0.0232357	blca
RPGRIP1	-0.0471306	0.514126	success	0.999041	Normal_weight	5	139	0.0359712	0.0157948	blca
RPGRIP1	-0.0471306	0.514126	success	0.999041	Obese	2	84	0.0238095	0.0166342	blca
NIN	-0.0342915	0.481049	success	0.999041	Normal_weight	6	139	0.0431655	0.0172377	blca
NIN	-0.0342915	0.481049	success	0.999041	Obese	2	84	0.0238095	0.0166342	blca
ZC3H14	0.0403136	0.415361	success	0.999041	Normal_weight	2	139	0.0143885	0.0101007	blca
ZC3H14	0.0403136	0.415361	success	0.999041	Obese	3	84	0.0357143	0.0202481	blca
HSP90AA1	-0.033158	0.455563	success	0.999041	Normal_weight	6	139	0.0431655	0.0172377	blca
HSP90AA1	-0.033158	0.455563	success	0.999041	Obese	4	84	0.047619	0.0232357	blca
OCA2	0.0229421	0.613674	success	0.999041	Normal_weight	2	139	0.0143885	0.0101007	blca
OCA2	0.0229421	0.613674	success	0.999041	Obese	3	84	0.0357143	0.0202481	blca
CCDC9B	0.00329272	0.954271	success	0.999041	Normal_weight	4	139	0.028777	0.0141799	blca
CCDC9B	0.00329272	0.954271	success	0.999041	Obese	3	84	0.0357143	0.0202481	blca
SPTBN5	-0.111719	0.135579	success	0.99186	Normal_weight	4	139	0.028777	0.0141799	blca
SPTBN5	-0.111719	0.135579	success	0.99186	Obese	1	84	0.0119048	0.0118337	blca
MAP1A	0.0479503	0.185968	success	0.999041	Normal_weight	3	139	0.0215827	0.0123256	blca
MAP1A	0.0479503	0.185968	success	0.999041	Obese	5	84	0.0595238	0.0258154	blca
COPS2	-0.0314083	0.671669	success	0.999041	Normal_weight	3	139	0.0215827	0.0123256	blca
COPS2	-0.0314083	0.671669	success	0.999041	Obese	2	84	0.0238095	0.0166342	blca
DMXL2	-0.0132278	0.686685	success	0.999041	Normal_weight	10	139	0.0719424	0.0219166	blca
DMXL2	-0.0132278	0.686685	success	0.999041	Obese	7	84	0.0833333	0.0301561	blca
HERC1	-0.0743469	0.0288304	success	0.648191	Normal_weight	15	139	0.107914	0.0263169	blca
HERC1	-0.0743469	0.0288304	success	0.648191	Obese	6	84	0.0714286	0.0280998	blca
KIF23	-0.0147168	0.799185	success	0.999041	Normal_weight	2	139	0.0143885	0.0101007	blca
KIF23	-0.0147168	0.799185	success	0.999041	Obese	1	84	0.0119048	0.0118337	blca
AKAP13	-0.0296535	0.511902	success	0.999041	Normal_weight	7	139	0.0503597	0.0185487	blca
AKAP13	-0.0296535	0.511902	success	0.999041	Obese	3	84	0.0357143	0.0202481	blca
MAN2A2	0.152321	1.76672e-07	success	2.267e-05	Normal_weight	2	139	0.0143885	0.0101007	blca
MAN2A2	0.152321	1.76672e-07	success	2.267e-05	Obese	1	84	0.0119048	0.0118337	blca
CREBBP	-0.0190278	0.502872	success	0.999041	Normal_weight	13	139	0.0935252	0.0246965	blca
CREBBP	-0.0190278	0.502872	success	0.999041	Obese	8	84	0.0952381	0.0320282	blca
TAOK2	-0.0632288	0.34587	success	0.999041	Normal_weight	3	139	0.0215827	0.0123256	blca
PLEKHG4	-0.0918143	0.226092	success	0.999041	Normal_weight	5	139	0.0359712	0.0157948	blca
PLEKHG4	-0.0918143	0.226092	success	0.999041	Obese	2	84	0.0238095	0.0166342	blca
SF3B3	-0.0178128	0.657584	success	0.999041	Normal_weight	9	139	0.0647482	0.0208723	blca
SF3B3	-0.0178128	0.657584	success	0.999041	Obese	5	84	0.0595238	0.0258154	blca
RFWD3	-0.0272754	0.731441	success	0.999041	Normal_weight	3	139	0.0215827	0.0123256	blca
RFWD3	-0.0272754	0.731441	success	0.999041	Obese	1	84	0.0119048	0.0118337	blca
DNAAF1	0.0404046	0.516041	success	0.999041	Normal_weight	1	139	0.00719424	0.00716832	blca
DNAAF1	0.0404046	0.516041	success	0.999041	Obese	3	84	0.0357143	0.0202481	blca
TP53	0.000951913	0.940634	success	0.999041	Normal_weight	64	139	0.460432	0.0422764	blca
TP53	0.000951913	0.940634	success	0.999041	Obese	40	84	0.47619	0.0544926	blca
ALOXE3	-0.00540142	0.941912	success	0.999041	Normal_weight	3	139	0.0215827	0.0123256	blca
ALOXE3	-0.00540142	0.941912	success	0.999041	Obese	2	84	0.0238095	0.0166342	blca
RAI1	-0.00510717	0.902636	success	0.999041	Normal_weight	4	139	0.028777	0.0141799	blca
RAI1	-0.00510717	0.902636	success	0.999041	Obese	5	84	0.0595238	0.0258154	blca
FOXN1	-0.0219124	0.7793	success	0.999041	Normal_weight	1	139	0.00719424	0.00716832	blca
TAOK1	-0.0252002	0.674161	success	0.999041	Normal_weight	5	139	0.0359712	0.0157948	blca
TAOK1	-0.0252002	0.674161	success	0.999041	Obese	2	84	0.0238095	0.0166342	blca
CPD	-0.0965476	0.027344	success	0.628195	Normal_weight	6	139	0.0431655	0.0172377	blca
CPD	-0.0965476	0.027344	success	0.628195	Obese	4	84	0.047619	0.0232357	blca
CDC6	0.0106701	0.868016	success	0.999041	Normal_weight	2	139	0.0143885	0.0101007	blca
CDC6	0.0106701	0.868016	success	0.999041	Obese	1	84	0.0119048	0.0118337	blca
HOXB1	-0.014632	0.848168	success	0.999041	Normal_weight	2	139	0.0143885	0.0101007	blca
HOXB1	-0.014632	0.848168	success	0.999041	Obese	2	84	0.0238095	0.0166342	blca
SPAG9	0.0580702	0.271443	success	0.999041	Normal_weight	3	139	0.0215827	0.0123256	blca
SPAG9	0.0580702	0.271443	success	0.999041	Obese	3	84	0.0357143	0.0202481	blca
CA10	-0.0136647	0.857656	success	0.999041	Normal_weight	3	139	0.0215827	0.0123256	blca
CA10	-0.0136647	0.857656	success	0.999041	Obese	1	84	0.0119048	0.0118337	blca
KCNH6	-0.0776445	0.290593	success	0.999041	Normal_weight	6	139	0.0431655	0.0172377	blca
KCNH6	-0.0776445	0.290593	success	0.999041	Obese	1	84	0.0119048	0.0118337	blca
DDX5	0.0652754	0.169309	success	0.999041	Normal_weight	1	139	0.00719424	0.00716832	blca
DDX5	0.0652754	0.169309	success	0.999041	Obese	4	84	0.047619	0.0232357	blca
BPTF	-0.0626465	0.13533	success	0.99186	Normal_weight	10	139	0.0719424	0.0219166	blca
BPTF	-0.0626465	0.13533	success	0.99186	Obese	4	84	0.047619	0.0232357	blca
COG1	-0.0568177	0.522503	success	0.999041	Normal_weight	3	139	0.0215827	0.0123256	blca
COG1	-0.0568177	0.522503	success	0.999041	Obese	1	84	0.0119048	0.0118337	blca
ITGB4	-0.0646246	0.251645	success	0.999041	Normal_weight	9	139	0.0647482	0.0208723	blca
ITGB4	-0.0646246	0.251645	success	0.999041	Obese	2	84	0.0238095	0.0166342	blca
TRIM47	-0.043176	0.603446	success	0.999041	Normal_weight	2	139	0.0143885	0.0101007	blca
TRIM47	-0.043176	0.603446	success	0.999041	Obese	1	84	0.0119048	0.0118337	blca
CCDC40	0.0570372	0.215962	success	0.999041	Normal_weight	1	139	0.00719424	0.00716832	blca
CCDC40	0.0570372	0.215962	success	0.999041	Obese	2	84	0.0238095	0.0166342	blca
P4HB	0.0403913	0.478279	success	0.999041	Normal_weight	2	139	0.0143885	0.0101007	blca
P4HB	0.0403913	0.478279	success	0.999041	Obese	3	84	0.0357143	0.0202481	blca
EPB41L3	-0.0236872	0.615533	success	0.999041	Normal_weight	6	139	0.0431655	0.0172377	blca
EPB41L3	-0.0236872	0.615533	success	0.999041	Obese	2	84	0.0238095	0.0166342	blca
MIB1	-0.0831223	0.292946	success	0.999041	Normal_weight	3	139	0.0215827	0.0123256	blca
MIB1	-0.0831223	0.292946	success	0.999041	Obese	1	84	0.0119048	0.0118337	blca
NPC1	0.10641	0.0145794	success	0.448551	Obese	4	84	0.047619	0.0232357	blca
LAMA3	-0.118452	0.00486301	success	0.1953	Normal_weight	10	139	0.0719424	0.0219166	blca
LAMA3	-0.118452	0.00486301	success	0.1953	Obese	3	84	0.0357143	0.0202481	blca
DSG1	-0.0658436	0.329596	success	0.999041	Normal_weight	3	139	0.0215827	0.0123256	blca
DSG1	-0.0658436	0.329596	success	0.999041	Obese	1	84	0.0119048	0.0118337	blca
EPG5	-0.00367725	0.921561	success	0.999041	Normal_weight	10	139	0.0719424	0.0219166	blca
EPG5	-0.00367725	0.921561	success	0.999041	Obese	8	84	0.0952381	0.0320282	blca
ZNF407	-0.000574919	0.992125	success	0.999041	Normal_weight	2	139	0.0143885	0.0101007	blca
ZNF407	-0.000574919	0.992125	success	0.999041	Obese	2	84	0.0238095	0.0166342	blca
ZNF516	-0.0842903	0.140481	success	0.99186	Normal_weight	2	139	0.0143885	0.0101007	blca
ZNF516	-0.0842903	0.140481	success	0.99186	Obese	2	84	0.0238095	0.0166342	blca
DOCK6	-0.00314824	0.952364	success	0.999041	Normal_weight	4	139	0.028777	0.0141799	blca
DOCK6	-0.00314824	0.952364	success	0.999041	Obese	3	84	0.0357143	0.0202481	blca
ZNF823	-0.0457412	0.524988	success	0.999041	Normal_weight	3	139	0.0215827	0.0123256	blca
ZNF823	-0.0457412	0.524988	success	0.999041	Obese	2	84	0.0238095	0.0166342	blca
ANO8	-0.0287356	0.674405	success	0.999041	Normal_weight	4	139	0.028777	0.0141799	blca
ANO8	-0.0287356	0.674405	success	0.999041	Obese	1	84	0.0119048	0.0118337	blca
CEACAM8	-0.0208973	0.770768	success	0.999041	Normal_weight	2	139	0.0143885	0.0101007	blca
CEACAM8	-0.0208973	0.770768	success	0.999041	Obese	1	84	0.0119048	0.0118337	blca
ERCC2	-0.0637627	0.0806309	success	0.894178	Normal_weight	11	139	0.0791367	0.022897	blca
ERCC2	-0.0637627	0.0806309	success	0.894178	Obese	5	84	0.0595238	0.0258154	blca
GYS1	-0.00291601	0.958067	success	0.999041	Normal_weight	3	139	0.0215827	0.0123256	blca
GYS1	-0.00291601	0.958067	success	0.999041	Obese	2	84	0.0238095	0.0166342	blca
HRC	0.0223357	0.715833	success	0.999041	Normal_weight	4	139	0.028777	0.0141799	blca
HRC	0.0223357	0.715833	success	0.999041	Obese	2	84	0.0238095	0.0166342	blca
ZNF160	-0.0085149	0.874103	success	0.999041	Normal_weight	4	139	0.028777	0.0141799	blca
ZNF160	-0.0085149	0.874103	success	0.999041	Obese	4	84	0.047619	0.0232357	blca
NLRP4	-0.0626081	0.349836	success	0.999041	Normal_weight	3	139	0.0215827	0.0123256	blca
NLRP4	-0.0626081	0.349836	success	0.999041	Obese	2	84	0.0238095	0.0166342	blca
NLRP5	-0.0271874	0.689584	success	0.999041	Normal_weight	5	139	0.0359712	0.0157948	blca
NLRP5	-0.0271874	0.689584	success	0.999041	Obese	2	84	0.0238095	0.0166342	blca
CSNK2A1	0.0355801	0.480983	success	0.999041	Normal_weight	2	139	0.0143885	0.0101007	blca
CSNK2A1	0.0355801	0.480983	success	0.999041	Obese	4	84	0.047619	0.0232357	blca
VPS16	0.011712	0.866631	success	0.999041	Normal_weight	2	139	0.0143885	0.0101007	blca
VPS16	0.011712	0.866631	success	0.999041	Obese	2	84	0.0238095	0.0166342	blca
PLCB4	-0.0383379	0.539547	success	0.999041	Normal_weight	2	139	0.0143885	0.0101007	blca
PLCB4	-0.0383379	0.539547	success	0.999041	Obese	1	84	0.0119048	0.0118337	blca
CRNKL1	0.00036493	0.9953	success	0.999041	Normal_weight	1	139	0.00719424	0.00716832	blca
CRNKL1	0.00036493	0.9953	success	0.999041	Obese	3	84	0.0357143	0.0202481	blca
MATN4	0.0247997	0.638467	success	0.999041	Normal_weight	2	139	0.0143885	0.0101007	blca
MATN4	0.0247997	0.638467	success	0.999041	Obese	4	84	0.047619	0.0232357	blca
NCOA3	0.0526389	0.293819	success	0.999041	Normal_weight	2	139	0.0143885	0.0101007	blca
NCOA3	0.0526389	0.293819	success	0.999041	Obese	4	84	0.047619	0.0232357	blca
MORC3	-0.0327905	0.659442	success	0.999041	Normal_weight	2	139	0.0143885	0.0101007	blca
MORC3	-0.0327905	0.659442	success	0.999041	Obese	2	84	0.0238095	0.0166342	blca
BRWD1	0.0114606	0.751579	success	0.999041	Normal_weight	5	139	0.0359712	0.0157948	blca
BRWD1	0.0114606	0.751579	success	0.999041	Obese	3	84	0.0357143	0.0202481	blca
CACNA1F	-0.0697101	0.333439	success	0.999041	Normal_weight	5	139	0.0359712	0.0157948	blca
CACNA1F	-0.0697101	0.333439	success	0.999041	Obese	1	84	0.0119048	0.0118337	blca
INTS6L	-0.00363353	0.953901	success	0.999041	Normal_weight	1	139	0.00719424	0.00716832	blca
INTS6L	-0.00363353	0.953901	success	0.999041	Obese	1	84	0.0119048	0.0118337	blca
TIE1	0.00886428	0.853622	success	0.999041	Normal_weight	2	139	0.0143885	0.0101007	blca
TIE1	0.00886428	0.853622	success	0.999041	Obese	4	84	0.047619	0.0232357	blca
LRIF1	0.0356544	0.539485	success	0.999041	Normal_weight	2	139	0.0143885	0.0101007	blca
LRIF1	0.0356544	0.539485	success	0.999041	Obese	2	84	0.0238095	0.0166342	blca
PRPF3	-0.0958381	0.237877	success	0.999041	Normal_weight	5	139	0.0359712	0.0157948	blca
PRPF3	-0.0958381	0.237877	success	0.999041	Obese	1	84	0.0119048	0.0118337	blca
ARHGAP30	0.00679777	0.90451	success	0.999041	Normal_weight	3	139	0.0215827	0.0123256	blca
ARHGAP30	0.00679777	0.90451	success	0.999041	Obese	2	84	0.0238095	0.0166342	blca
RALGPS2	-0.0914918	0.0931992	success	0.933752	Normal_weight	4	139	0.028777	0.0141799	blca
RALGPS2	-0.0914918	0.0931992	success	0.933752	Obese	2	84	0.0238095	0.0166342	blca
RPS6KC1	0.0588063	0.133144	success	0.99186	Normal_weight	3	139	0.0215827	0.0123256	blca
RPS6KC1	0.0588063	0.133144	success	0.99186	Obese	8	84	0.0952381	0.0320282	blca
RYR2	0.0232328	0.233407	success	0.999041	Normal_weight	20	139	0.143885	0.0297691	blca
RYR2	0.0232328	0.233407	success	0.999041	Obese	22	84	0.261905	0.047972	blca
NRXN1	5.13632e-05	0.998971	success	0.999381	Normal_weight	6	139	0.0431655	0.0172377	blca
NRXN1	5.13632e-05	0.998971	success	0.999381	Obese	5	84	0.0595238	0.0258154	blca
ALMS1	-0.00911738	0.785605	success	0.999041	Normal_weight	9	139	0.0647482	0.0208723	blca
ALMS1	-0.00911738	0.785605	success	0.999041	Obese	8	84	0.0952381	0.0320282	blca
CTNNA2	0.0248442	0.493384	success	0.999041	Normal_weight	6	139	0.0431655	0.0172377	blca
CTNNA2	0.0248442	0.493384	success	0.999041	Obese	6	84	0.0714286	0.0280998	blca
POTEE	0.0489752	0.414263	success	0.999041	Normal_weight	2	139	0.0143885	0.0101007	blca
POTEE	0.0489752	0.414263	success	0.999041	Obese	3	84	0.0357143	0.0202481	blca
BAZ2B	-0.0154186	0.691848	success	0.999041	Normal_weight	8	139	0.057554	0.0197542	blca
BAZ2B	-0.0154186	0.691848	success	0.999041	Obese	4	84	0.047619	0.0232357	blca
AOX1	0.00141253	0.984434	success	0.999041	Normal_weight	2	139	0.0143885	0.0101007	blca
AOX1	0.00141253	0.984434	success	0.999041	Obese	2	84	0.0238095	0.0166342	blca
COL4A3	0.0415419	0.323715	success	0.999041	Normal_weight	3	139	0.0215827	0.0123256	blca
COL4A3	0.0415419	0.323715	success	0.999041	Obese	6	84	0.0714286	0.0280998	blca
SH3BP4	0.0659531	0.115539	success	0.974426	Normal_weight	3	139	0.0215827	0.0123256	blca
SH3BP4	0.0659531	0.115539	success	0.974426	Obese	5	84	0.0595238	0.0258154	blca
NUP210	0.0269276	0.529577	success	0.999041	Normal_weight	4	139	0.028777	0.0141799	blca
NUP210	0.0269276	0.529577	success	0.999041	Obese	4	84	0.047619	0.0232357	blca
STXBP5L	0.0138096	0.779842	success	0.999041	Normal_weight	6	139	0.0431655	0.0172377	blca
STXBP5L	0.0138096	0.779842	success	0.999041	Obese	4	84	0.047619	0.0232357	blca
ARMC8	0.0239517	0.718855	success	0.999041	Normal_weight	1	139	0.00719424	0.00716832	blca
ARMC8	0.0239517	0.718855	success	0.999041	Obese	2	84	0.0238095	0.0166342	blca
PLCH1	0.0448207	0.222308	success	0.999041	Normal_weight	3	139	0.0215827	0.0123256	blca
PLCH1	0.0448207	0.222308	success	0.999041	Obese	5	84	0.0595238	0.0258154	blca
PIK3CA	-0.00214262	0.91248	success	0.999041	Normal_weight	29	139	0.208633	0.0344646	blca
PIK3CA	-0.00214262	0.91248	success	0.999041	Obese	18	84	0.214286	0.0447702	blca
ABCC5	-0.0254384	0.579992	success	0.999041	Normal_weight	9	139	0.0647482	0.0208723	blca
ABCC5	-0.0254384	0.579992	success	0.999041	Obese	3	84	0.0357143	0.0202481	blca
ADGRA3	0.0169176	0.742093	success	0.999041	Normal_weight	4	139	0.028777	0.0141799	blca
ADGRA3	0.0169176	0.742093	success	0.999041	Obese	3	84	0.0357143	0.0202481	blca
PCDH7	0.0135348	0.795025	success	0.999041	Normal_weight	2	139	0.0143885	0.0101007	blca
PCDH7	0.0135348	0.795025	success	0.999041	Obese	2	84	0.0238095	0.0166342	blca
SRP72	0.0247091	0.639817	success	0.999041	Normal_weight	3	139	0.0215827	0.0123256	blca
SRP72	0.0247091	0.639817	success	0.999041	Obese	3	84	0.0357143	0.0202481	blca
TLL1	0.0100452	0.849148	success	0.999041	Normal_weight	4	139	0.028777	0.0141799	blca
TLL1	0.0100452	0.849148	success	0.999041	Obese	3	84	0.0357143	0.0202481	blca
CTNND2	-0.0747195	0.0724842	success	0.858962	Normal_weight	8	139	0.057554	0.0197542	blca
CTNND2	-0.0747195	0.0724842	success	0.858962	Obese	6	84	0.0714286	0.0280998	blca
DNAH5	-0.0488701	0.102354	success	0.946369	Normal_weight	16	139	0.115108	0.0270701	blca
DNAH5	-0.0488701	0.102354	success	0.946369	Obese	6	84	0.0714286	0.0280998	blca
IL7R	-0.039367	0.632265	success	0.999041	Normal_weight	2	139	0.0143885	0.0101007	blca
IL7R	-0.039367	0.632265	success	0.999041	Obese	1	84	0.0119048	0.0118337	blca
DMXL1	0.0257533	0.452083	success	0.999041	Normal_weight	6	139	0.0431655	0.0172377	blca
DMXL1	0.0257533	0.452083	success	0.999041	Obese	9	84	0.107143	0.0337468	blca
ZNF608	0.0529908	0.151775	success	0.999041	Normal_weight	2	139	0.0143885	0.0101007	blca
ZNF608	0.0529908	0.151775	success	0.999041	Obese	6	84	0.0714286	0.0280998	blca
DSP	0.0456616	0.148562	success	0.997382	Normal_weight	5	139	0.0359712	0.0157948	blca
DSP	0.0456616	0.148562	success	0.997382	Obese	8	84	0.0952381	0.0320282	blca
VPS52	0.0284987	0.583594	success	0.999041	Normal_weight	2	139	0.0143885	0.0101007	blca
VPS52	0.0284987	0.583594	success	0.999041	Obese	4	84	0.047619	0.0232357	blca
YIPF3	0.0989787	0.0428056	success	0.76339	Obese	4	84	0.047619	0.0232357	blca
CASP8AP2	-0.0549427	0.428247	success	0.999041	Normal_weight	2	139	0.0143885	0.0101007	blca
CASP8AP2	-0.0549427	0.428247	success	0.999041	Obese	1	84	0.0119048	0.0118337	blca
HIP1	-0.134343	0.13531	success	0.99186	Normal_weight	4	139	0.028777	0.0141799	blca
HIP1	-0.134343	0.13531	success	0.99186	Obese	1	84	0.0119048	0.0118337	blca
LMTK2	0.00150502	0.968046	success	0.999041	Normal_weight	7	139	0.0503597	0.0185487	blca
LMTK2	0.00150502	0.968046	success	0.999041	Obese	5	84	0.0595238	0.0258154	blca
MUC17	0.021675	0.392158	success	0.999041	Normal_weight	13	139	0.0935252	0.0246965	blca
MUC17	0.021675	0.392158	success	0.999041	Obese	10	84	0.119048	0.0353343	blca
KCND2	0.112496	0.00438037	success	0.17727	Normal_weight	1	139	0.00719424	0.00716832	blca
KCND2	0.112496	0.00438037	success	0.17727	Obese	6	84	0.0714286	0.0280998	blca
PTPRZ1	0.0458305	0.136936	success	0.99186	Normal_weight	7	139	0.0503597	0.0185487	blca
PTPRZ1	0.0458305	0.136936	success	0.99186	Obese	7	84	0.0833333	0.0301561	blca
PLXNA4	0.117048	2.15809e-07	success	2.70326e-05	Normal_weight	4	139	0.028777	0.0141799	blca
PLXNA4	0.117048	2.15809e-07	success	2.70326e-05	Obese	6	84	0.0714286	0.0280998	blca
XPO7	0.102769	0.0198667	success	0.527872	Normal_weight	1	139	0.00719424	0.00716832	blca
XPO7	0.102769	0.0198667	success	0.527872	Obese	4	84	0.047619	0.0232357	blca
PRKDC	0.0242568	0.420999	success	0.999041	Normal_weight	7	139	0.0503597	0.0185487	blca
PRKDC	0.0242568	0.420999	success	0.999041	Obese	7	84	0.0833333	0.0301561	blca
PXDNL	0.0112884	0.787672	success	0.999041	Normal_weight	4	139	0.028777	0.0141799	blca
PXDNL	0.0112884	0.787672	success	0.999041	Obese	4	84	0.047619	0.0232357	blca
TGS1	-0.017452	0.777786	success	0.999041	Normal_weight	4	139	0.028777	0.0141799	blca
TGS1	-0.017452	0.777786	success	0.999041	Obese	2	84	0.0238095	0.0166342	blca
KCNS2	0.0656347	0.241888	success	0.999041	Obese	3	84	0.0357143	0.0202481	blca
ATAD2	-0.0599795	0.19839	success	0.999041	Normal_weight	8	139	0.057554	0.0197542	blca
ATAD2	-0.0599795	0.19839	success	0.999041	Obese	2	84	0.0238095	0.0166342	blca
ADAMTSL1	0.00676498	0.88892	success	0.999041	Normal_weight	2	139	0.0143885	0.0101007	blca
ADAMTSL1	0.00676498	0.88892	success	0.999041	Obese	3	84	0.0357143	0.0202481	blca
TRPM6	0.0256324	0.454425	success	0.999041	Normal_weight	6	139	0.0431655	0.0172377	blca
TRPM6	0.0256324	0.454425	success	0.999041	Obese	5	84	0.0595238	0.0258154	blca
FOXE1	-0.0163677	0.790508	success	0.999041	Normal_weight	3	139	0.0215827	0.0123256	blca
FOXE1	-0.0163677	0.790508	success	0.999041	Obese	2	84	0.0238095	0.0166342	blca
DIP2C	0.00564014	0.907694	success	0.999041	Normal_weight	3	139	0.0215827	0.0123256	blca
DIP2C	0.00564014	0.907694	success	0.999041	Obese	3	84	0.0357143	0.0202481	blca
ZNF25	0.0984688	0.0442996	success	0.771223	Normal_weight	1	139	0.00719424	0.00716832	blca
ZNF25	0.0984688	0.0442996	success	0.771223	Obese	3	84	0.0357143	0.0202481	blca
ANK3	-0.00296371	0.92276	success	0.999041	Normal_weight	11	139	0.0791367	0.022897	blca
ANK3	-0.00296371	0.92276	success	0.999041	Obese	10	84	0.119048	0.0353343	blca
CTNNA3	-0.109659	0.163158	success	0.999041	Normal_weight	5	139	0.0359712	0.0157948	blca
CTNNA3	-0.109659	0.163158	success	0.999041	Obese	2	84	0.0238095	0.0166342	blca
CDH23	-0.000289134	0.99472	success	0.999041	Normal_weight	3	139	0.0215827	0.0123256	blca
CDH23	-0.000289134	0.99472	success	0.999041	Obese	5	84	0.0595238	0.0258154	blca
GRID1	0.0664149	0.112316	success	0.974426	Normal_weight	2	139	0.0143885	0.0101007	blca
GRID1	0.0664149	0.112316	success	0.974426	Obese	4	84	0.047619	0.0232357	blca
NRAP	0.0475016	0.247292	success	0.999041	Normal_weight	2	139	0.0143885	0.0101007	blca
NRAP	0.0475016	0.247292	success	0.999041	Obese	5	84	0.0595238	0.0258154	blca
HSPA12A	0.0723856	0.116169	success	0.974426	Normal_weight	1	139	0.00719424	0.00716832	blca
HSPA12A	0.0723856	0.116169	success	0.974426	Obese	3	84	0.0357143	0.0202481	blca
E2F8	0.0473265	0.192905	success	0.999041	Normal_weight	4	139	0.028777	0.0141799	blca
E2F8	0.0473265	0.192905	success	0.999041	Obese	4	84	0.047619	0.0232357	blca
ELP4	0.0594737	0.257132	success	0.999041	Normal_weight	2	139	0.0143885	0.0101007	blca
ELP4	0.0594737	0.257132	success	0.999041	Obese	4	84	0.047619	0.0232357	blca
OR5D14	-0.00399648	0.956798	success	0.999041	Normal_weight	2	139	0.0143885	0.0101007	blca
OR5D14	-0.00399648	0.956798	success	0.999041	Obese	1	84	0.0119048	0.0118337	blca
DPP3	0.0619083	0.233223	success	0.999041	Normal_weight	1	139	0.00719424	0.00716832	blca
DPP3	0.0619083	0.233223	success	0.999041	Obese	3	84	0.0357143	0.0202481	blca
GRIA4	0.114885	2.50701e-07	success	2.99759e-05	Normal_weight	3	139	0.0215827	0.0123256	blca
GRIA4	0.114885	2.50701e-07	success	2.99759e-05	Obese	7	84	0.0833333	0.0301561	blca
KMT2A	0.0130058	0.651593	success	0.999041	Normal_weight	12	139	0.0863309	0.0238216	blca
KMT2A	0.0130058	0.651593	success	0.999041	Obese	10	84	0.119048	0.0353343	blca
PLEKHA5	-0.0389356	0.492889	success	0.999041	Normal_weight	3	139	0.0215827	0.0123256	blca
PLEKHA5	-0.0389356	0.492889	success	0.999041	Obese	2	84	0.0238095	0.0166342	blca
ABCC9	-0.0291573	0.556148	success	0.999041	Normal_weight	5	139	0.0359712	0.0157948	blca
ABCC9	-0.0291573	0.556148	success	0.999041	Obese	3	84	0.0357143	0.0202481	blca
KIF21A	0.00710089	0.858972	success	0.999041	Normal_weight	4	139	0.028777	0.0141799	blca
KIF21A	0.00710089	0.858972	success	0.999041	Obese	5	84	0.0595238	0.0258154	blca
PFKM	-0.0285536	0.720391	success	0.999041	Normal_weight	2	139	0.0143885	0.0101007	blca
PFKM	-0.0285536	0.720391	success	0.999041	Obese	1	84	0.0119048	0.0118337	blca
NAV3	-0.0117988	0.753247	success	0.999041	Normal_weight	10	139	0.0719424	0.0219166	blca
NAV3	-0.0117988	0.753247	success	0.999041	Obese	5	84	0.0595238	0.0258154	blca
SLC6A15	-0.033333	0.550176	success	0.999041	Normal_weight	8	139	0.057554	0.0197542	blca
SLC6A15	-0.033333	0.550176	success	0.999041	Obese	3	84	0.0357143	0.0202481	blca
CFAP54	0.0627751	0.0668474	success	0.841329	Normal_weight	3	139	0.0215827	0.0123256	blca
CFAP54	0.0627751	0.0668474	success	0.841329	Obese	6	84	0.0714286	0.0280998	blca
SPART	0.0486922	0.417533	success	0.999041	Obese	2	84	0.0238095	0.0166342	blca
DGKH	0.0486455	0.28069	success	0.999041	Normal_weight	2	139	0.0143885	0.0101007	blca
DGKH	0.0486455	0.28069	success	0.999041	Obese	5	84	0.0595238	0.0258154	blca
DIAPH3	0.0471377	0.394437	success	0.999041	Obese	4	84	0.047619	0.0232357	blca
SLITRK6	-0.0289823	0.693577	success	0.999041	Normal_weight	3	139	0.0215827	0.0123256	blca
SLITRK6	-0.0289823	0.693577	success	0.999041	Obese	1	84	0.0119048	0.0118337	blca
SLITRK5	0.0199356	0.679274	success	0.999041	Normal_weight	1	139	0.00719424	0.00716832	blca
SLITRK5	0.0199356	0.679274	success	0.999041	Obese	4	84	0.047619	0.0232357	blca
SUPT16H	-0.00556756	0.907097	success	0.999041	Normal_weight	6	139	0.0431655	0.0172377	blca
SUPT16H	-0.00556756	0.907097	success	0.999041	Obese	4	84	0.047619	0.0232357	blca
HOMEZ	0.0500273	0.360149	success	0.999041	Normal_weight	2	139	0.0143885	0.0101007	blca
HOMEZ	0.0500273	0.360149	success	0.999041	Obese	2	84	0.0238095	0.0166342	blca
TOGARAM1	-0.0114484	0.794538	success	0.999041	Normal_weight	5	139	0.0359712	0.0157948	blca
TOGARAM1	-0.0114484	0.794538	success	0.999041	Obese	3	84	0.0357143	0.0202481	blca
RBM25	0.00911756	0.887737	success	0.999041	Normal_weight	1	139	0.00719424	0.00716832	blca
RBM25	0.00911756	0.887737	success	0.999041	Obese	1	84	0.0119048	0.0118337	blca
AHNAK2	0.0105555	0.660347	success	0.999041	Normal_weight	12	139	0.0863309	0.0238216	blca
AHNAK2	0.0105555	0.660347	success	0.999041	Obese	13	84	0.154762	0.0394623	blca
CEP152	0.0820623	0.0364208	success	0.706016	Normal_weight	1	139	0.00719424	0.00716832	blca
CEP152	0.0820623	0.0364208	success	0.706016	Obese	5	84	0.0595238	0.0258154	blca
TICRR	0.00869999	0.831805	success	0.999041	Normal_weight	5	139	0.0359712	0.0157948	blca
TICRR	0.00869999	0.831805	success	0.999041	Obese	5	84	0.0595238	0.0258154	blca
ZNF668	-0.0422891	0.423597	success	0.999041	Normal_weight	1	139	0.00719424	0.00716832	blca
ZNF668	-0.0422891	0.423597	success	0.999041	Obese	3	84	0.0357143	0.0202481	blca
ZNF646	-0.00775917	0.896745	success	0.999041	Normal_weight	3	139	0.0215827	0.0123256	blca
ZNF646	-0.00775917	0.896745	success	0.999041	Obese	2	84	0.0238095	0.0166342	blca
SLC12A4	0.0268015	0.656511	success	0.999041	Normal_weight	2	139	0.0143885	0.0101007	blca
SLC12A4	0.0268015	0.656511	success	0.999041	Obese	3	84	0.0357143	0.0202481	blca
ABR	0.0643275	0.254071	success	0.999041	Obese	2	84	0.0238095	0.0166342	blca
AATK	0.0504663	0.397173	success	0.999041	Obese	2	84	0.0238095	0.0166342	blca
LIPG	0.0463831	0.444467	success	0.999041	Obese	2	84	0.0238095	0.0166342	blca
BTBD2	-0.0236394	0.725395	success	0.999041	Normal_weight	2	139	0.0143885	0.0101007	blca
BTBD2	-0.0236394	0.725395	success	0.999041	Obese	3	84	0.0357143	0.0202481	blca
FBN3	0.00967688	0.775581	success	0.999041	Normal_weight	8	139	0.057554	0.0197542	blca
FBN3	0.00967688	0.775581	success	0.999041	Obese	7	84	0.0833333	0.0301561	blca
APLP1	0.00828782	0.876136	success	0.999041	Normal_weight	3	139	0.0215827	0.0123256	blca
APLP1	0.00828782	0.876136	success	0.999041	Obese	3	84	0.0357143	0.0202481	blca
VSTM1	0.0125347	0.856926	success	0.999041	Normal_weight	1	139	0.00719424	0.00716832	blca
VSTM1	0.0125347	0.856926	success	0.999041	Obese	1	84	0.0119048	0.0118337	blca
SYNJ1	0.0073499	0.862768	success	0.999041	Normal_weight	6	139	0.0431655	0.0172377	blca
SYNJ1	0.0073499	0.862768	success	0.999041	Obese	5	84	0.0595238	0.0258154	blca
ITSN1	-0.0690119	0.147893	success	0.997382	Normal_weight	2	139	0.0143885	0.0101007	blca
ITSN1	-0.0690119	0.147893	success	0.997382	Obese	2	84	0.0238095	0.0166342	blca
MX1	0.00963023	0.872131	success	0.999041	Normal_weight	2	139	0.0143885	0.0101007	blca
MX1	0.00963023	0.872131	success	0.999041	Obese	2	84	0.0238095	0.0166342	blca
RIPK4	-0.0448789	0.328895	success	0.999041	Normal_weight	6	139	0.0431655	0.0172377	blca
RIPK4	-0.0448789	0.328895	success	0.999041	Obese	2	84	0.0238095	0.0166342	blca
MYH9	-2.58338e-05	0.999365	success	0.999555	Normal_weight	6	139	0.0431655	0.0172377	blca
MYH9	-2.58338e-05	0.999365	success	0.999555	Obese	5	84	0.0595238	0.0258154	blca
TRIOBP	0.029384	0.547751	success	0.999041	Normal_weight	2	139	0.0143885	0.0101007	blca
TRIOBP	0.029384	0.547751	success	0.999041	Obese	4	84	0.047619	0.0232357	blca
SBF1	0.012128	0.827062	success	0.999041	Normal_weight	3	139	0.0215827	0.0123256	blca
SBF1	0.012128	0.827062	success	0.999041	Obese	4	84	0.047619	0.0232357	blca
HEPH	-0.0207556	0.698148	success	0.999041	Normal_weight	3	139	0.0215827	0.0123256	blca
HEPH	-0.0207556	0.698148	success	0.999041	Obese	3	84	0.0357143	0.0202481	blca
MED12	0.0528339	0.102765	success	0.9485	Normal_weight	5	139	0.0359712	0.0157948	blca
MED12	0.0528339	0.102765	success	0.9485	Obese	8	84	0.0952381	0.0320282	blca
GABRQ	-0.056184	0.479117	success	0.999041	Normal_weight	3	139	0.0215827	0.0123256	blca
GABRQ	-0.056184	0.479117	success	0.999041	Obese	1	84	0.0119048	0.0118337	blca
BRDT	-0.00099833	0.986348	success	0.999041	Normal_weight	2	139	0.0143885	0.0101007	blca
BRDT	-0.00099833	0.986348	success	0.999041	Obese	2	84	0.0238095	0.0166342	blca
KPRP	-0.000986233	0.985711	success	0.999041	Normal_weight	4	139	0.028777	0.0141799	blca
KPRP	-0.000986233	0.985711	success	0.999041	Obese	3	84	0.0357143	0.0202481	blca
KCNN3	0.0591312	0.305323	success	0.999041	Obese	3	84	0.0357143	0.0202481	blca
OR10Z1	-0.0435819	0.570184	success	0.999041	Normal_weight	2	139	0.0143885	0.0101007	blca
OR10Z1	-0.0435819	0.570184	success	0.999041	Obese	1	84	0.0119048	0.0118337	blca
SLC26A9	-0.0209914	0.769832	success	0.999041	Obese	1	84	0.0119048	0.0118337	blca
GREB1	-0.00484272	0.927236	success	0.999041	Normal_weight	4	139	0.028777	0.0141799	blca
GREB1	-0.00484272	0.927236	success	0.999041	Obese	2	84	0.0238095	0.0166342	blca
MSH2	-0.0666956	0.324442	success	0.999041	Normal_weight	3	139	0.0215827	0.0123256	blca
MSH2	-0.0666956	0.324442	success	0.999041	Obese	2	84	0.0238095	0.0166342	blca
LRP1B	0.0172864	0.485824	success	0.999041	Normal_weight	10	139	0.0719424	0.0219166	blca
LRP1B	0.0172864	0.485824	success	0.999041	Obese	10	84	0.119048	0.0353343	blca
WIPF1	-0.0768432	0.412393	success	0.999041	Normal_weight	2	139	0.0143885	0.0101007	blca
GTF3C3	-0.12623	0.0514523	success	0.783103	Normal_weight	3	139	0.0215827	0.0123256	blca
GTF3C3	-0.12623	0.0514523	success	0.783103	Obese	1	84	0.0119048	0.0118337	blca
TRPM8	0.0935638	0.0394918	success	0.731572	Normal_weight	1	139	0.00719424	0.00716832	blca
TRPM8	0.0935638	0.0394918	success	0.731572	Obese	3	84	0.0357143	0.0202481	blca
EPHA6	-0.00619459	0.907461	success	0.999041	Normal_weight	2	139	0.0143885	0.0101007	blca
EPHA6	-0.00619459	0.907461	success	0.999041	Obese	3	84	0.0357143	0.0202481	blca
RAP1GDS1	0.00191217	0.978891	success	0.999041	Normal_weight	1	139	0.00719424	0.00716832	blca
RAP1GDS1	0.00191217	0.978891	success	0.999041	Obese	2	84	0.0238095	0.0166342	blca
DROSHA	0.0603216	0.213723	success	0.999041	Normal_weight	1	139	0.00719424	0.00716832	blca
DROSHA	0.0603216	0.213723	success	0.999041	Obese	2	84	0.0238095	0.0166342	blca
ZNF131	-0.106653	0.28816	success	0.999041	Normal_weight	4	139	0.028777	0.0141799	blca
VCAN	-0.0571978	0.142551	success	0.99186	Normal_weight	10	139	0.0719424	0.0219166	blca
VCAN	-0.0571978	0.142551	success	0.99186	Obese	2	84	0.0238095	0.0166342	blca
EGR1	-0.093258	0.220297	success	0.999041	Normal_weight	4	139	0.028777	0.0141799	blca
PCDHA7	-0.0997906	0.133725	success	0.99186	Normal_weight	4	139	0.028777	0.0141799	blca
SYNE1	0.0263817	0.150058	success	0.999041	Normal_weight	21	139	0.151079	0.0303759	blca
SYNE1	0.0263817	0.150058	success	0.999041	Obese	21	84	0.25	0.0472456	blca
DLL1	0.0143345	0.807253	success	0.999041	Obese	2	84	0.0238095	0.0166342	blca
DGKI	0.00149365	0.979386	success	0.999041	Normal_weight	3	139	0.0215827	0.0123256	blca
DGKI	0.00149365	0.979386	success	0.999041	Obese	2	84	0.0238095	0.0166342	blca
MMP16	0.0178233	0.758436	success	0.999041	Normal_weight	2	139	0.0143885	0.0101007	blca
MMP16	0.0178233	0.758436	success	0.999041	Obese	2	84	0.0238095	0.0166342	blca
EXT1	-0.0680905	0.404894	success	0.999041	Normal_weight	2	139	0.0143885	0.0101007	blca
PLEC	-0.0276228	0.447628	success	0.999041	Normal_weight	9	139	0.0647482	0.0208723	blca
PLEC	-0.0276228	0.447628	success	0.999041	Obese	6	84	0.0714286	0.0280998	blca
TAF1L	-0.0225501	0.590183	success	0.999041	Normal_weight	8	139	0.057554	0.0197542	blca
TAF1L	-0.0225501	0.590183	success	0.999041	Obese	5	84	0.0595238	0.0258154	blca
JMJD1C	-0.0251072	0.551995	success	0.999041	Normal_weight	9	139	0.0647482	0.0208723	blca
JMJD1C	-0.0251072	0.551995	success	0.999041	Obese	5	84	0.0595238	0.0258154	blca
MRGPRX1	-0.101716	0.305979	success	0.999041	Normal_weight	2	139	0.0143885	0.0101007	blca
MRGPRX1	-0.101716	0.305979	success	0.999041	Obese	1	84	0.0119048	0.0118337	blca
PCNX3	-0.00584469	0.931699	success	0.999041	Normal_weight	1	139	0.00719424	0.00716832	blca
PCNX3	-0.00584469	0.931699	success	0.999041	Obese	1	84	0.0119048	0.0118337	blca
PLEKHG6	-0.0643993	0.365155	success	0.999041	Normal_weight	5	139	0.0359712	0.0157948	blca
PLEKHG6	-0.0643993	0.365155	success	0.999041	Obese	1	84	0.0119048	0.0118337	blca
PRICKLE1	-0.0381325	0.541468	success	0.999041	Normal_weight	3	139	0.0215827	0.0123256	blca
PRICKLE1	-0.0381325	0.541468	success	0.999041	Obese	1	84	0.0119048	0.0118337	blca
TRHDE	-0.0672119	0.27501	success	0.999041	Normal_weight	3	139	0.0215827	0.0123256	blca
TRHDE	-0.0672119	0.27501	success	0.999041	Obese	1	84	0.0119048	0.0118337	blca
TMTC2	-0.0252979	0.641562	success	0.999041	Normal_weight	4	139	0.028777	0.0141799	blca
TMTC2	-0.0252979	0.641562	success	0.999041	Obese	2	84	0.0238095	0.0166342	blca
BIVM_ERCC5	-0.0738945	0.339664	success	0.999041	NA	NA	NA	NA	NA	blca
FRMD6	0.100128	0.023784	success	0.579076	Obese	4	84	0.047619	0.0232357	blca
EML5	-0.0230972	0.654915	success	0.999041	Normal_weight	4	139	0.028777	0.0141799	blca
EML5	-0.0230972	0.654915	success	0.999041	Obese	2	84	0.0238095	0.0166342	blca
GABRB3	0.0169599	0.770561	success	0.999041	Normal_weight	1	139	0.00719424	0.00716832	blca
GABRB3	0.0169599	0.770561	success	0.999041	Obese	3	84	0.0357143	0.0202481	blca
DPP8	0.0212972	0.673324	success	0.999041	Normal_weight	2	139	0.0143885	0.0101007	blca
DPP8	0.0212972	0.673324	success	0.999041	Obese	4	84	0.047619	0.0232357	blca
ARNT2	-0.218728	0.0215453	success	0.549166	Normal_weight	3	139	0.0215827	0.0123256	blca
TMC5	-0.0144125	0.825241	success	0.999041	Normal_weight	4	139	0.028777	0.0141799	blca
TMC5	-0.0144125	0.825241	success	0.999041	Obese	2	84	0.0238095	0.0166342	blca
SRCAP	0.0437264	0.117108	success	0.977942	Normal_weight	9	139	0.0647482	0.0208723	blca
SRCAP	0.0437264	0.117108	success	0.977942	Obese	11	84	0.130952	0.0368077	blca
MMP2	0.000266717	0.996566	success	0.999041	Obese	2	84	0.0238095	0.0166342	blca
CDH1	-0.0445269	0.484301	success	0.999041	Normal_weight	3	139	0.0215827	0.0123256	blca
CDH1	-0.0445269	0.484301	success	0.999041	Obese	1	84	0.0119048	0.0118337	blca
POLR2A	-0.042447	0.526015	success	0.999041	Normal_weight	4	139	0.028777	0.0141799	blca
POLR2A	-0.042447	0.526015	success	0.999041	Obese	2	84	0.0238095	0.0166342	blca
TOP3A	0.0196833	0.698663	success	0.999041	Normal_weight	3	139	0.0215827	0.0123256	blca
TOP3A	0.0196833	0.698663	success	0.999041	Obese	3	84	0.0357143	0.0202481	blca
ERBB2	0.0181757	0.456903	success	0.999041	Normal_weight	13	139	0.0935252	0.0246965	blca
ERBB2	0.0181757	0.456903	success	0.999041	Obese	13	84	0.154762	0.0394623	blca
GPATCH8	-0.0303687	0.502698	success	0.999041	Normal_weight	6	139	0.0431655	0.0172377	blca
GPATCH8	-0.0303687	0.502698	success	0.999041	Obese	3	84	0.0357143	0.0202481	blca
HOXB6	0.0630118	0.266631	success	0.999041	Obese	3	84	0.0357143	0.0202481	blca
ABCC3	-0.0210839	0.693939	success	0.999041	Normal_weight	4	139	0.028777	0.0141799	blca
ABCC3	-0.0210839	0.693939	success	0.999041	Obese	1	84	0.0119048	0.0118337	blca
EVPL	-0.0323324	0.640179	success	0.999041	Normal_weight	1	139	0.00719424	0.00716832	blca
EVPL	-0.0323324	0.640179	success	0.999041	Obese	1	84	0.0119048	0.0118337	blca
NFATC2	0.0693296	0.0643919	success	0.841329	Normal_weight	2	139	0.0143885	0.0101007	blca
NFATC2	0.0693296	0.0643919	success	0.841329	Obese	5	84	0.0595238	0.0258154	blca
MAOA	-0.017347	0.82196	success	0.999041	NA	NA	NA	NA	NA	blca
HUWE1	-0.0454654	0.298738	success	0.999041	Normal_weight	8	139	0.057554	0.0197542	blca
HUWE1	-0.0454654	0.298738	success	0.999041	Obese	2	84	0.0238095	0.0166342	blca
KLHL17	-0.0980076	0.276995	success	0.999041	Normal_weight	4	139	0.028777	0.0141799	blca
NOL9	-0.0571681	0.472565	success	0.999041	Normal_weight	3	139	0.0215827	0.0123256	blca
NOL9	-0.0571681	0.472565	success	0.999041	Obese	1	84	0.0119048	0.0118337	blca
H6PD	-0.0103171	0.872639	success	0.999041	Normal_weight	3	139	0.0215827	0.0123256	blca
H6PD	-0.0103171	0.872639	success	0.999041	Obese	1	84	0.0119048	0.0118337	blca
EXOSC10	0.0331339	0.468355	success	0.999041	Normal_weight	3	139	0.0215827	0.0123256	blca
EXOSC10	0.0331339	0.468355	success	0.999041	Obese	3	84	0.0357143	0.0202481	blca
VPS13D	0.00850374	0.790645	success	0.999041	Normal_weight	8	139	0.057554	0.0197542	blca
VPS13D	0.00850374	0.790645	success	0.999041	Obese	7	84	0.0833333	0.0301561	blca
DNAJC16	0.00777713	0.890427	success	0.999041	Normal_weight	3	139	0.0215827	0.0123256	blca
DNAJC16	0.00777713	0.890427	success	0.999041	Obese	3	84	0.0357143	0.0202481	blca
THRAP3	-0.0491158	0.381395	success	0.999041	Normal_weight	8	139	0.057554	0.0197542	blca
THRAP3	-0.0491158	0.381395	success	0.999041	Obese	2	84	0.0238095	0.0166342	blca
ZSWIM5	0.0847661	0.0216076	success	0.549166	Normal_weight	3	139	0.0215827	0.0123256	blca
ZSWIM5	0.0847661	0.0216076	success	0.549166	Obese	5	84	0.0595238	0.0258154	blca
MROH7	-0.024824	0.73247	success	0.999041	Normal_weight	3	139	0.0215827	0.0123256	blca
MROH7	-0.024824	0.73247	success	0.999041	Obese	2	84	0.0238095	0.0166342	blca
USP24	0.00884102	0.845629	success	0.999041	Normal_weight	2	139	0.0143885	0.0101007	blca
USP24	0.00884102	0.845629	success	0.999041	Obese	3	84	0.0357143	0.0202481	blca
PRKAA2	0.00431683	0.951959	success	0.999041	Normal_weight	2	139	0.0143885	0.0101007	blca
PRKAA2	0.00431683	0.951959	success	0.999041	Obese	1	84	0.0119048	0.0118337	blca
USP33	0.0125639	0.790785	success	0.999041	Normal_weight	3	139	0.0215827	0.0123256	blca
USP33	0.0125639	0.790785	success	0.999041	Obese	2	84	0.0238095	0.0166342	blca
FNDC7	-0.0633146	0.401187	success	0.999041	Normal_weight	3	139	0.0215827	0.0123256	blca
FNDC7	-0.0633146	0.401187	success	0.999041	Obese	2	84	0.0238095	0.0166342	blca
SYCP1	-0.0491445	0.446286	success	0.999041	Normal_weight	3	139	0.0215827	0.0123256	blca
SYCP1	-0.0491445	0.446286	success	0.999041	Obese	1	84	0.0119048	0.0118337	blca
ARNT	-0.0509184	0.408824	success	0.999041	Normal_weight	5	139	0.0359712	0.0157948	blca
ARNT	-0.0509184	0.408824	success	0.999041	Obese	1	84	0.0119048	0.0118337	blca
INTS3	-0.00734291	0.908215	success	0.999041	Normal_weight	3	139	0.0215827	0.0123256	blca
INTS3	-0.00734291	0.908215	success	0.999041	Obese	2	84	0.0238095	0.0166342	blca
CLK2	-0.00274709	0.96047	success	0.999041	Normal_weight	3	139	0.0215827	0.0123256	blca
CLK2	-0.00274709	0.96047	success	0.999041	Obese	2	84	0.0238095	0.0166342	blca
RC3H1	-0.0192606	0.659915	success	0.999041	Normal_weight	6	139	0.0431655	0.0172377	blca
RC3H1	-0.0192606	0.659915	success	0.999041	Obese	4	84	0.047619	0.0232357	blca
KIF14	-0.00508999	0.911799	success	0.999041	Normal_weight	4	139	0.028777	0.0141799	blca
KIF14	-0.00508999	0.911799	success	0.999041	Obese	2	84	0.0238095	0.0166342	blca
ARID4B	-0.042214	0.504359	success	0.999041	Normal_weight	4	139	0.028777	0.0141799	blca
ARID4B	-0.042214	0.504359	success	0.999041	Obese	1	84	0.0119048	0.0118337	blca
PXDN	-0.103909	0.0437467	success	0.768135	Normal_weight	4	139	0.028777	0.0141799	blca
PXDN	-0.103909	0.0437467	success	0.768135	Obese	3	84	0.0357143	0.0202481	blca
NBAS	-0.0319121	0.583403	success	0.999041	Normal_weight	7	139	0.0503597	0.0185487	blca
NBAS	-0.0319121	0.583403	success	0.999041	Obese	2	84	0.0238095	0.0166342	blca
KIF3C	0.0392046	0.493467	success	0.999041	Normal_weight	3	139	0.0215827	0.0123256	blca
KIF3C	0.0392046	0.493467	success	0.999041	Obese	3	84	0.0357143	0.0202481	blca
SOS1	0.0595544	0.0662928	success	0.841329	Normal_weight	6	139	0.0431655	0.0172377	blca
SOS1	0.0595544	0.0662928	success	0.841329	Obese	5	84	0.0595238	0.0258154	blca
PUS10	-0.0112103	0.882087	success	0.999041	Normal_weight	1	139	0.00719424	0.00716832	blca
DYSF	-0.00135673	0.974517	success	0.999041	Normal_weight	8	139	0.057554	0.0197542	blca
DYSF	-0.00135673	0.974517	success	0.999041	Obese	4	84	0.047619	0.0232357	blca
EGR4	-0.0399483	0.627794	success	0.999041	Normal_weight	2	139	0.0143885	0.0101007	blca
EGR4	-0.0399483	0.627794	success	0.999041	Obese	1	84	0.0119048	0.0118337	blca
DCTN1	0.0247612	0.683636	success	0.999041	Normal_weight	2	139	0.0143885	0.0101007	blca
DCTN1	0.0247612	0.683636	success	0.999041	Obese	2	84	0.0238095	0.0166342	blca
RAB3GAP1	0.0368851	0.462603	success	0.999041	Normal_weight	1	139	0.00719424	0.00716832	blca
RAB3GAP1	0.0368851	0.462603	success	0.999041	Obese	3	84	0.0357143	0.0202481	blca
THSD7B	0.055703	0.0908739	success	0.930132	Normal_weight	5	139	0.0359712	0.0157948	blca
THSD7B	0.055703	0.0908739	success	0.930132	Obese	9	84	0.107143	0.0337468	blca
CDCA7	-0.072457	0.434439	success	0.999041	Normal_weight	4	139	0.028777	0.0141799	blca
CDCA7	-0.072457	0.434439	success	0.999041	Obese	1	84	0.0119048	0.0118337	blca
PDE11A	-0.0509628	0.329828	success	0.999041	Normal_weight	6	139	0.0431655	0.0172377	blca
PDE11A	-0.0509628	0.329828	success	0.999041	Obese	2	84	0.0238095	0.0166342	blca
USP40	0.00226742	0.966755	success	0.999041	Normal_weight	3	139	0.0215827	0.0123256	blca
USP40	0.00226742	0.966755	success	0.999041	Obese	2	84	0.0238095	0.0166342	blca
COL6A3	0.028747	0.383852	success	0.999041	Normal_weight	7	139	0.0503597	0.0185487	blca
COL6A3	0.028747	0.383852	success	0.999041	Obese	8	84	0.0952381	0.0320282	blca
HRH1	-0.0592558	0.458922	success	0.999041	Normal_weight	5	139	0.0359712	0.0157948	blca
HRH1	-0.0592558	0.458922	success	0.999041	Obese	1	84	0.0119048	0.0118337	blca
FGD5	-0.0177964	0.787498	success	0.999041	Normal_weight	4	139	0.028777	0.0141799	blca
FGD5	-0.0177964	0.787498	success	0.999041	Obese	2	84	0.0238095	0.0166342	blca
DALRD3	-0.13079	0.17469	success	0.999041	Normal_weight	4	139	0.028777	0.0141799	blca
IP6K1	-0.0486025	0.575307	success	0.999041	Normal_weight	3	139	0.0215827	0.0123256	blca
IP6K1	-0.0486025	0.575307	success	0.999041	Obese	1	84	0.0119048	0.0118337	blca
CD200	-0.0424765	0.608654	success	0.999041	Normal_weight	3	139	0.0215827	0.0123256	blca
CD200	-0.0424765	0.608654	success	0.999041	Obese	1	84	0.0119048	0.0118337	blca
ZNF148	-0.0578866	0.407655	success	0.999041	Normal_weight	3	139	0.0215827	0.0123256	blca
ZIC1	-0.0311734	0.557	success	0.999041	Normal_weight	3	139	0.0215827	0.0123256	blca
ZIC1	-0.0311734	0.557	success	0.999041	Obese	2	84	0.0238095	0.0166342	blca
FETUB	0.0682084	0.177103	success	0.999041	Normal_weight	1	139	0.00719424	0.00716832	blca
FETUB	0.0682084	0.177103	success	0.999041	Obese	2	84	0.0238095	0.0166342	blca
MUC4	0.0520821	0.130985	success	0.98801	Normal_weight	2	139	0.0143885	0.0101007	blca
MUC4	0.0520821	0.130985	success	0.98801	Obese	7	84	0.0833333	0.0301561	blca
UBXN7	0.00857186	0.903301	success	0.999041	Normal_weight	2	139	0.0143885	0.0101007	blca
UBXN7	0.00857186	0.903301	success	0.999041	Obese	2	84	0.0238095	0.0166342	blca
FGFR3	-0.0464263	0.174731	success	0.999041	Normal_weight	15	139	0.107914	0.0263169	blca
FGFR3	-0.0464263	0.174731	success	0.999041	Obese	7	84	0.0833333	0.0301561	blca
ADD1	-0.00938507	0.86179	success	0.999041	Normal_weight	4	139	0.028777	0.0141799	blca
ADD1	-0.00938507	0.86179	success	0.999041	Obese	2	84	0.0238095	0.0166342	blca
HTT	0.0408141	0.313005	success	0.999041	Normal_weight	5	139	0.0359712	0.0157948	blca
HTT	0.0408141	0.313005	success	0.999041	Obese	4	84	0.047619	0.0232357	blca
RBM47	-0.0521944	0.448284	success	0.999041	Normal_weight	2	139	0.0143885	0.0101007	blca
RBM47	-0.0521944	0.448284	success	0.999041	Obese	2	84	0.0238095	0.0166342	blca
CEP135	-0.175815	0.020238	success	0.53236	Normal_weight	2	139	0.0143885	0.0101007	blca
CEP135	-0.175815	0.020238	success	0.53236	Obese	1	84	0.0119048	0.0118337	blca
LIN54	0.0384855	0.539439	success	0.999041	Normal_weight	2	139	0.0143885	0.0101007	blca
LIN54	0.0384855	0.539439	success	0.999041	Obese	2	84	0.0238095	0.0166342	blca
NDST4	-0.0467136	0.465967	success	0.999041	Normal_weight	3	139	0.0215827	0.0123256	blca
NDST4	-0.0467136	0.465967	success	0.999041	Obese	1	84	0.0119048	0.0118337	blca
TMEM131L	0.05009	0.291482	success	0.999041	Normal_weight	2	139	0.0143885	0.0101007	blca
TMEM131L	0.05009	0.291482	success	0.999041	Obese	3	84	0.0357143	0.0202481	blca
TENM3	-0.00418894	0.895065	success	0.999041	Normal_weight	10	139	0.0719424	0.0219166	blca
TENM3	-0.00418894	0.895065	success	0.999041	Obese	5	84	0.0595238	0.0258154	blca
SLC12A7	-0.144398	0.0743397	success	0.867187	Normal_weight	5	139	0.0359712	0.0157948	blca
SLC12A7	-0.144398	0.0743397	success	0.867187	Obese	1	84	0.0119048	0.0118337	blca
HCN1	0.0136487	0.711124	success	0.999041	Normal_weight	6	139	0.0431655	0.0172377	blca
HCN1	0.0136487	0.711124	success	0.999041	Obese	4	84	0.047619	0.0232357	blca
ITGA1	0.0169757	0.755289	success	0.999041	Normal_weight	3	139	0.0215827	0.0123256	blca
ITGA1	0.0169757	0.755289	success	0.999041	Obese	3	84	0.0357143	0.0202481	blca
CMYA5	0.00804352	0.835307	success	0.999041	Normal_weight	6	139	0.0431655	0.0172377	blca
CMYA5	0.00804352	0.835307	success	0.999041	Obese	5	84	0.0595238	0.0258154	blca
PPIP5K2	0.000821089	0.988023	success	0.999041	Normal_weight	4	139	0.028777	0.0141799	blca
PPIP5K2	0.000821089	0.988023	success	0.999041	Obese	2	84	0.0238095	0.0166342	blca
PCDHGA1	-0.0895923	0.235276	success	0.999041	Normal_weight	4	139	0.028777	0.0141799	blca
PCDHGA1	-0.0895923	0.235276	success	0.999041	Obese	1	84	0.0119048	0.0118337	blca
CDHR2	-0.119206	0.116347	success	0.974426	Normal_weight	6	139	0.0431655	0.0172377	blca
CDHR2	-0.119206	0.116347	success	0.974426	Obese	1	84	0.0119048	0.0118337	blca
SYCP2L	-0.0155497	0.812412	success	0.999041	Normal_weight	3	139	0.0215827	0.0123256	blca
SYCP2L	-0.0155497	0.812412	success	0.999041	Obese	1	84	0.0119048	0.0118337	blca
TNXB	-0.060912	0.171615	success	0.999041	Normal_weight	10	139	0.0719424	0.0219166	blca
TNXB	-0.060912	0.171615	success	0.999041	Obese	2	84	0.0238095	0.0166342	blca
RFX6	-0.0368946	0.575208	success	0.999041	Normal_weight	3	139	0.0215827	0.0123256	blca
RFX6	-0.0368946	0.575208	success	0.999041	Obese	3	84	0.0357143	0.0202481	blca
NMBR	0.000570164	0.993735	success	0.999041	Normal_weight	1	139	0.00719424	0.00716832	blca
NMBR	0.000570164	0.993735	success	0.999041	Obese	1	84	0.0119048	0.0118337	blca
PHTF2	-0.105351	0.292766	success	0.999041	Normal_weight	4	139	0.028777	0.0141799	blca
KMT2E	-0.00729812	0.870464	success	0.999041	Normal_weight	7	139	0.0503597	0.0185487	blca
KMT2E	-0.00729812	0.870464	success	0.999041	Obese	4	84	0.047619	0.0232357	blca
CADPS2	0.0271996	0.581304	success	0.999041	Normal_weight	3	139	0.0215827	0.0123256	blca
CADPS2	0.0271996	0.581304	success	0.999041	Obese	3	84	0.0357143	0.0202481	blca
FLNC	0.0638467	0.0341355	success	0.677686	Normal_weight	3	139	0.0215827	0.0123256	blca
FLNC	0.0638467	0.0341355	success	0.677686	Obese	9	84	0.107143	0.0337468	blca
DLC1	-0.0984839	0.08487	success	0.914099	Normal_weight	9	139	0.0647482	0.0208723	blca
DLC1	-0.0984839	0.08487	success	0.914099	Obese	1	84	0.0119048	0.0118337	blca
PIWIL2	0.0307064	0.635374	success	0.999041	Normal_weight	2	139	0.0143885	0.0101007	blca
PIWIL2	0.0307064	0.635374	success	0.999041	Obese	2	84	0.0238095	0.0166342	blca
ANK1	0.0152849	0.66052	success	0.999041	Normal_weight	8	139	0.057554	0.0197542	blca
ANK1	0.0152849	0.66052	success	0.999041	Obese	4	84	0.047619	0.0232357	blca
PKHD1L1	-0.0196382	0.531729	success	0.999041	Normal_weight	10	139	0.0719424	0.0219166	blca
PKHD1L1	-0.0196382	0.531729	success	0.999041	Obese	8	84	0.0952381	0.0320282	blca
COL14A1	-0.0749636	0.0897005	success	0.925322	Normal_weight	13	139	0.0935252	0.0246965	blca
COL14A1	-0.0749636	0.0897005	success	0.925322	Obese	4	84	0.047619	0.0232357	blca
PTPRD	-0.033683	0.363743	success	0.999041	Normal_weight	11	139	0.0791367	0.022897	blca
PTPRD	-0.033683	0.363743	success	0.999041	Obese	5	84	0.0595238	0.0258154	blca
CREB3	-0.0951534	0.331241	success	0.999041	Normal_weight	2	139	0.0143885	0.0101007	blca
CREB3	-0.0951534	0.331241	success	0.999041	Obese	1	84	0.0119048	0.0118337	blca
LAMC3	-0.0170431	0.809849	success	0.999041	Normal_weight	4	139	0.028777	0.0141799	blca
LAMC3	-0.0170431	0.809849	success	0.999041	Obese	1	84	0.0119048	0.0118337	blca
ZNF438	-0.0841838	0.377844	success	0.999041	Normal_weight	4	139	0.028777	0.0141799	blca
ZNF438	-0.0841838	0.377844	success	0.999041	Obese	1	84	0.0119048	0.0118337	blca
RHOBTB1	-0.0755868	0.418597	success	0.999041	Normal_weight	3	139	0.0215827	0.0123256	blca
RHOBTB1	-0.0755868	0.418597	success	0.999041	Obese	1	84	0.0119048	0.0118337	blca
SORBS1	0.0302376	0.583291	success	0.999041	Normal_weight	2	139	0.0143885	0.0101007	blca
SORBS1	0.0302376	0.583291	success	0.999041	Obese	3	84	0.0357143	0.0202481	blca
SORCS3	-0.0473906	0.305902	success	0.999041	Normal_weight	8	139	0.057554	0.0197542	blca
SORCS3	-0.0473906	0.305902	success	0.999041	Obese	2	84	0.0238095	0.0166342	blca
SMC3	0.00551408	0.927707	success	0.999041	Normal_weight	3	139	0.0215827	0.0123256	blca
SMC3	0.00551408	0.927707	success	0.999041	Obese	2	84	0.0238095	0.0166342	blca
ACSL5	-0.00599254	0.930012	success	0.999041	Normal_weight	2	139	0.0143885	0.0101007	blca
ACSL5	-0.00599254	0.930012	success	0.999041	Obese	1	84	0.0119048	0.0118337	blca
ATE1	0.0405617	0.476108	success	0.999041	Normal_weight	2	139	0.0143885	0.0101007	blca
ATE1	0.0405617	0.476108	success	0.999041	Obese	3	84	0.0357143	0.0202481	blca
CFAP46	0.0315072	0.565547	success	0.999041	Normal_weight	2	139	0.0143885	0.0101007	blca
CFAP46	0.0315072	0.565547	success	0.999041	Obese	2	84	0.0238095	0.0166342	blca
PHRF1	0.0104449	0.817047	success	0.999041	Normal_weight	5	139	0.0359712	0.0157948	blca
PHRF1	0.0104449	0.817047	success	0.999041	Obese	3	84	0.0357143	0.0202481	blca
OR4A16	0.0127301	0.829521	success	0.999041	Normal_weight	4	139	0.028777	0.0141799	blca
OR4A16	0.0127301	0.829521	success	0.999041	Obese	1	84	0.0119048	0.0118337	blca
INPPL1	0.0307923	0.549919	success	0.999041	Normal_weight	2	139	0.0143885	0.0101007	blca
INPPL1	0.0307923	0.549919	success	0.999041	Obese	3	84	0.0357143	0.0202481	blca
EMSY	0.0627534	0.119883	success	0.981479	Normal_weight	3	139	0.0215827	0.0123256	blca
EMSY	0.0627534	0.119883	success	0.981479	Obese	5	84	0.0595238	0.0258154	blca
DDIAS	-0.0472667	0.513072	success	0.999041	Normal_weight	4	139	0.028777	0.0141799	blca
DDIAS	-0.0472667	0.513072	success	0.999041	Obese	1	84	0.0119048	0.0118337	blca
GUCY1A2	-0.083798	0.191684	success	0.999041	Normal_weight	7	139	0.0503597	0.0185487	blca
GUCY1A2	-0.083798	0.191684	success	0.999041	Obese	1	84	0.0119048	0.0118337	blca
GPR162	-0.181311	0.0822258	success	0.905	Normal_weight	4	139	0.028777	0.0141799	blca
ADCY6	-0.0329069	0.592268	success	0.999041	Normal_weight	4	139	0.028777	0.0141799	blca
ADCY6	-0.0329069	0.592268	success	0.999041	Obese	2	84	0.0238095	0.0166342	blca
KRT78	0.0481847	0.423412	success	0.999041	Normal_weight	2	139	0.0143885	0.0101007	blca
KRT78	0.0481847	0.423412	success	0.999041	Obese	2	84	0.0238095	0.0166342	blca
DCLK1	-0.0917435	0.201622	success	0.999041	Normal_weight	4	139	0.028777	0.0141799	blca
DCLK1	-0.0917435	0.201622	success	0.999041	Obese	1	84	0.0119048	0.0118337	blca
DACH1	-0.0940905	0.0861583	success	0.914272	Normal_weight	5	139	0.0359712	0.0157948	blca
DACH1	-0.0940905	0.0861583	success	0.914272	Obese	2	84	0.0238095	0.0166342	blca
OR4N2	-0.0423662	0.503018	success	0.999041	Normal_weight	5	139	0.0359712	0.0157948	blca
OR4N2	-0.0423662	0.503018	success	0.999041	Obese	1	84	0.0119048	0.0118337	blca
MYH7	-0.0416584	0.282434	success	0.999041	Normal_weight	4	139	0.028777	0.0141799	blca
MYH7	-0.0416584	0.282434	success	0.999041	Obese	4	84	0.047619	0.0232357	blca
NID2	-0.0355531	0.545855	success	0.999041	Normal_weight	3	139	0.0215827	0.0123256	blca
NID2	-0.0355531	0.545855	success	0.999041	Obese	1	84	0.0119048	0.0118337	blca
RPS6KA5	-0.0233946	0.679303	success	0.999041	Normal_weight	5	139	0.0359712	0.0157948	blca
RPS6KA5	-0.0233946	0.679303	success	0.999041	Obese	2	84	0.0238095	0.0166342	blca
RYR3	-0.0201012	0.470358	success	0.999041	Normal_weight	15	139	0.107914	0.0263169	blca
RYR3	-0.0201012	0.470358	success	0.999041	Obese	8	84	0.0952381	0.0320282	blca
FSIP1	0.0345049	0.588384	success	0.999041	Normal_weight	3	139	0.0215827	0.0123256	blca
FSIP1	0.0345049	0.588384	success	0.999041	Obese	2	84	0.0238095	0.0166342	blca
MYO5C	-0.0708848	0.326762	success	0.999041	Normal_weight	4	139	0.028777	0.0141799	blca
MYO5C	-0.0708848	0.326762	success	0.999041	Obese	1	84	0.0119048	0.0118337	blca
VPS13C	0.0375629	0.216974	success	0.999041	Normal_weight	4	139	0.028777	0.0141799	blca
VPS13C	0.0375629	0.216974	success	0.999041	Obese	7	84	0.0833333	0.0301561	blca
PML	-0.167605	0.101494	success	0.946369	Normal_weight	5	139	0.0359712	0.0157948	blca
ADAMTSL3	0.0229982	0.529053	success	0.999041	Normal_weight	4	139	0.028777	0.0141799	blca
ADAMTSL3	0.0229982	0.529053	success	0.999041	Obese	7	84	0.0833333	0.0301561	blca
SRRM2	0.0424733	0.154493	success	0.999041	Normal_weight	8	139	0.057554	0.0197542	blca
SRRM2	0.0424733	0.154493	success	0.999041	Obese	8	84	0.0952381	0.0320282	blca
REXO5	-0.0762695	0.415216	success	0.999041	Normal_weight	4	139	0.028777	0.0141799	blca
LRRC36	-0.0650897	0.309921	success	0.999041	Normal_weight	3	139	0.0215827	0.0123256	blca
LRRC36	-0.0650897	0.309921	success	0.999041	Obese	1	84	0.0119048	0.0118337	blca
KARS1	0.0494878	0.33021	success	0.999041	Normal_weight	3	139	0.0215827	0.0123256	blca
KARS1	0.0494878	0.33021	success	0.999041	Obese	4	84	0.047619	0.0232357	blca
ANKRD11	-0.0771016	0.104206	success	0.956769	Normal_weight	10	139	0.0719424	0.0219166	blca
ANKRD11	-0.0771016	0.104206	success	0.956769	Obese	2	84	0.0238095	0.0166342	blca
TEX14	0.0325601	0.398997	success	0.999041	Normal_weight	5	139	0.0359712	0.0157948	blca
TEX14	0.0325601	0.398997	success	0.999041	Obese	6	84	0.0714286	0.0280998	blca
BRIP1	0.0463358	0.175945	success	0.999041	Normal_weight	3	139	0.0215827	0.0123256	blca
BRIP1	0.0463358	0.175945	success	0.999041	Obese	5	84	0.0595238	0.0258154	blca
ABCA6	0.0111155	0.815463	success	0.999041	Normal_weight	4	139	0.028777	0.0141799	blca
ABCA6	0.0111155	0.815463	success	0.999041	Obese	5	84	0.0595238	0.0258154	blca
TBC1D16	0.00890687	0.833153	success	0.999041	Normal_weight	3	139	0.0215827	0.0123256	blca
TBC1D16	0.00890687	0.833153	success	0.999041	Obese	3	84	0.0357143	0.0202481	blca
SMCHD1	-0.038378	0.408045	success	0.999041	Normal_weight	9	139	0.0647482	0.0208723	blca
SMCHD1	-0.038378	0.408045	success	0.999041	Obese	2	84	0.0238095	0.0166342	blca
ALPK2	-0.0347407	0.436502	success	0.999041	Normal_weight	8	139	0.057554	0.0197542	blca
ALPK2	-0.0347407	0.436502	success	0.999041	Obese	3	84	0.0357143	0.0202481	blca
PNPLA6	0.0301347	0.584733	success	0.999041	Normal_weight	3	139	0.0215827	0.0123256	blca
PNPLA6	0.0301347	0.584733	success	0.999041	Obese	3	84	0.0357143	0.0202481	blca
EPS15L1	-0.0663169	0.467185	success	0.999041	Normal_weight	3	139	0.0215827	0.0123256	blca
EPS15L1	-0.0663169	0.467185	success	0.999041	Obese	1	84	0.0119048	0.0118337	blca
ZNF486	-0.124621	0.131878	success	0.988333	Normal_weight	7	139	0.0503597	0.0185487	blca
HAUS5	-0.0210073	0.752888	success	0.999041	Normal_weight	3	139	0.0215827	0.0123256	blca
HAUS5	-0.0210073	0.752888	success	0.999041	Obese	1	84	0.0119048	0.0118337	blca
NPHS1	0.0469505	0.396696	success	0.999041	Normal_weight	1	139	0.00719424	0.00716832	blca
NPHS1	0.0469505	0.396696	success	0.999041	Obese	3	84	0.0357143	0.0202481	blca
ZNF540	0.0432985	0.481109	success	0.999041	Normal_weight	2	139	0.0143885	0.0101007	blca
ZNF540	0.0432985	0.481109	success	0.999041	Obese	2	84	0.0238095	0.0166342	blca
CATSPERG	-0.0940627	0.1927	success	0.999041	Normal_weight	6	139	0.0431655	0.0172377	blca
CATSPERG	-0.0940627	0.1927	success	0.999041	Obese	1	84	0.0119048	0.0118337	blca
PPFIA3	-0.0356483	0.451827	success	0.999041	Normal_weight	6	139	0.0431655	0.0172377	blca
PPFIA3	-0.0356483	0.451827	success	0.999041	Obese	4	84	0.047619	0.0232357	blca
ZNF665	-0.13211	0.0888704	success	0.925322	Normal_weight	7	139	0.0503597	0.0185487	blca
ZNF665	-0.13211	0.0888704	success	0.925322	Obese	1	84	0.0119048	0.0118337	blca
NLRP11	-0.0224377	0.737849	success	0.999041	Normal_weight	4	139	0.028777	0.0141799	blca
NLRP11	-0.0224377	0.737849	success	0.999041	Obese	3	84	0.0357143	0.0202481	blca
SIGLEC1	-0.0398936	0.483606	success	0.999041	Normal_weight	8	139	0.057554	0.0197542	blca
SIGLEC1	-0.0398936	0.483606	success	0.999041	Obese	2	84	0.0238095	0.0166342	blca
PAX1	0.0471795	0.435125	success	0.999041	Normal_weight	1	139	0.00719424	0.00716832	blca
PAX1	0.0471795	0.435125	success	0.999041	Obese	1	84	0.0119048	0.0118337	blca
L3MBTL1	0.0732586	0.17711	success	0.999041	Normal_weight	2	139	0.0143885	0.0101007	blca
L3MBTL1	0.0732586	0.17711	success	0.999041	Obese	2	84	0.0238095	0.0166342	blca
HUNK	0.0243178	0.689528	success	0.999041	Normal_weight	2	139	0.0143885	0.0101007	blca
HUNK	0.0243178	0.689528	success	0.999041	Obese	3	84	0.0357143	0.0202481	blca
CDC45	0.00577993	0.935369	success	0.999041	Normal_weight	1	139	0.00719424	0.00716832	blca
CDC45	0.00577993	0.935369	success	0.999041	Obese	1	84	0.0119048	0.0118337	blca
MYO18B	-0.039225	0.510022	success	0.999041	Normal_weight	4	139	0.028777	0.0141799	blca
MYO18B	-0.039225	0.510022	success	0.999041	Obese	2	84	0.0238095	0.0166342	blca
FAM47A	-0.103079	0.300961	success	0.999041	Normal_weight	2	139	0.0143885	0.0101007	blca
KDM6A	0.00480485	0.775928	success	0.999041	Normal_weight	35	139	0.251799	0.0368153	blca
KDM6A	0.00480485	0.775928	success	0.999041	Obese	24	84	0.285714	0.0492904	blca
MAGEE2	-0.15237	0.0303376	success	0.665025	Normal_weight	3	139	0.0215827	0.0123256	blca
PUM1	0.0245599	0.570105	success	0.999041	Normal_weight	7	139	0.0503597	0.0185487	blca
PUM1	0.0245599	0.570105	success	0.999041	Obese	4	84	0.047619	0.0232357	blca
SZT2	0.00135948	0.97189	success	0.999041	Normal_weight	9	139	0.0647482	0.0208723	blca
SZT2	0.00135948	0.97189	success	0.999041	Obese	3	84	0.0357143	0.0202481	blca
CYP4A11	0.00596159	0.933298	success	0.999041	Normal_weight	2	139	0.0143885	0.0101007	blca
CYP4A11	0.00596159	0.933298	success	0.999041	Obese	2	84	0.0238095	0.0166342	blca
C8A	0.0539384	0.315669	success	0.999041	Normal_weight	1	139	0.00719424	0.00716832	blca
C8A	0.0539384	0.315669	success	0.999041	Obese	2	84	0.0238095	0.0166342	blca
TCHH	-0.0194167	0.583375	success	0.999041	Normal_weight	10	139	0.0719424	0.0219166	blca
TCHH	-0.0194167	0.583375	success	0.999041	Obese	6	84	0.0714286	0.0280998	blca
FLG2	0.0200826	0.52055	success	0.999041	Normal_weight	9	139	0.0647482	0.0208723	blca
FLG2	0.0200826	0.52055	success	0.999041	Obese	9	84	0.107143	0.0337468	blca
TOR1AIP1	0.0209035	0.715016	success	0.999041	Normal_weight	3	139	0.0215827	0.0123256	blca
TOR1AIP1	0.0209035	0.715016	success	0.999041	Obese	2	84	0.0238095	0.0166342	blca
ATP2B4	0.00506791	0.912307	success	0.999041	Normal_weight	6	139	0.0431655	0.0172377	blca
ATP2B4	0.00506791	0.912307	success	0.999041	Obese	4	84	0.047619	0.0232357	blca
APOB	0.0168862	0.545413	success	0.999041	Normal_weight	9	139	0.0647482	0.0208723	blca
APOB	0.0168862	0.545413	success	0.999041	Obese	8	84	0.0952381	0.0320282	blca
TOGARAM2	0.0564907	0.287991	success	0.999041	Normal_weight	3	139	0.0215827	0.0123256	blca
TOGARAM2	0.0564907	0.287991	success	0.999041	Obese	2	84	0.0238095	0.0166342	blca
NLRC4	-0.0886842	0.314857	success	0.999041	Normal_weight	5	139	0.0359712	0.0157948	blca
NLRC4	-0.0886842	0.314857	success	0.999041	Obese	1	84	0.0119048	0.0118337	blca
CCDC88A	0.00170013	0.959546	success	0.999041	Normal_weight	9	139	0.0647482	0.0208723	blca
CCDC88A	0.00170013	0.959546	success	0.999041	Obese	5	84	0.0595238	0.0258154	blca
HK2	0.0310088	0.572503	success	0.999041	Normal_weight	3	139	0.0215827	0.0123256	blca
HK2	0.0310088	0.572503	success	0.999041	Obese	3	84	0.0357143	0.0202481	blca
VWA3B	-0.0843348	0.209803	success	0.999041	Normal_weight	6	139	0.0431655	0.0172377	blca
VWA3B	-0.0843348	0.209803	success	0.999041	Obese	1	84	0.0119048	0.0118337	blca
LONRF2	-0.00815759	0.905539	success	0.999041	Normal_weight	2	139	0.0143885	0.0101007	blca
LONRF2	-0.00815759	0.905539	success	0.999041	Obese	1	84	0.0119048	0.0118337	blca
XIRP2	-0.0523596	0.0629483	success	0.841329	Normal_weight	18	139	0.129496	0.0284778	blca
XIRP2	-0.0523596	0.0629483	success	0.841329	Obese	7	84	0.0833333	0.0301561	blca
LRP2	0.0372745	0.155008	success	0.999041	Normal_weight	12	139	0.0863309	0.0238216	blca
LRP2	0.0372745	0.155008	success	0.999041	Obese	12	84	0.142857	0.0381802	blca
SGO2	0.015301	0.755392	success	0.999041	Normal_weight	4	139	0.028777	0.0141799	blca
SGO2	0.015301	0.755392	success	0.999041	Obese	4	84	0.047619	0.0232357	blca
CUL3	-0.0667507	0.412713	success	0.999041	Normal_weight	4	139	0.028777	0.0141799	blca
CUL3	-0.0667507	0.412713	success	0.999041	Obese	1	84	0.0119048	0.0118337	blca
FANCD2	-0.0175501	0.704508	success	0.999041	Normal_weight	7	139	0.0503597	0.0185487	blca
FANCD2	-0.0175501	0.704508	success	0.999041	Obese	2	84	0.0238095	0.0166342	blca
ATP2B2	0.0320713	0.531304	success	0.999041	Normal_weight	2	139	0.0143885	0.0101007	blca
ATP2B2	0.0320713	0.531304	success	0.999041	Obese	2	84	0.0238095	0.0166342	blca
XIRP1	-0.0304335	0.540487	success	0.999041	Normal_weight	6	139	0.0431655	0.0172377	blca
XIRP1	-0.0304335	0.540487	success	0.999041	Obese	2	84	0.0238095	0.0166342	blca
CTNNB1	-0.0761158	0.190156	success	0.999041	Normal_weight	7	139	0.0503597	0.0185487	blca
CTNNB1	-0.0761158	0.190156	success	0.999041	Obese	2	84	0.0238095	0.0166342	blca
AMIGO3	0.123613	1.83949e-06	success	0.000169782	Normal_weight	3	139	0.0215827	0.0123256	blca
AMIGO3	0.123613	1.83949e-06	success	0.000169782	Obese	3	84	0.0357143	0.0202481	blca
MAGI1	0.028017	0.529124	success	0.999041	Normal_weight	5	139	0.0359712	0.0157948	blca
MAGI1	0.028017	0.529124	success	0.999041	Obese	4	84	0.047619	0.0232357	blca
ROBO2	0.00433095	0.912077	success	0.999041	Normal_weight	6	139	0.0431655	0.0172377	blca
ROBO2	0.00433095	0.912077	success	0.999041	Obese	5	84	0.0595238	0.0258154	blca
LRRC66	-0.048244	0.453492	success	0.999041	Normal_weight	3	139	0.0215827	0.0123256	blca
LRRC66	-0.048244	0.453492	success	0.999041	Obese	2	84	0.0238095	0.0166342	blca
SMARCAD1	-0.0672238	0.377402	success	0.999041	Normal_weight	3	139	0.0215827	0.0123256	blca
SMARCAD1	-0.0672238	0.377402	success	0.999041	Obese	1	84	0.0119048	0.0118337	blca
BANK1	-0.00261297	0.971611	success	0.999041	Normal_weight	2	139	0.0143885	0.0101007	blca
BANK1	-0.00261297	0.971611	success	0.999041	Obese	1	84	0.0119048	0.0118337	blca
LRBA	0.0444885	0.184272	success	0.999041	Normal_weight	6	139	0.0431655	0.0172377	blca
LRBA	0.0444885	0.184272	success	0.999041	Obese	7	84	0.0833333	0.0301561	blca
FBXW7	-0.0378079	0.21305	success	0.999041	Normal_weight	7	139	0.0503597	0.0185487	blca
FBXW7	-0.0378079	0.21305	success	0.999041	Obese	7	84	0.0833333	0.0301561	blca
PCDHA1	0.0712096	0.082399	success	0.905013	Normal_weight	2	139	0.0143885	0.0101007	blca
PCDHA1	0.0712096	0.082399	success	0.905013	Obese	4	84	0.047619	0.0232357	blca
GABRB2	0.0259825	0.693823	success	0.999041	Normal_weight	2	139	0.0143885	0.0101007	blca
GABRB2	0.0259825	0.693823	success	0.999041	Obese	2	84	0.0238095	0.0166342	blca
TENM2	0.0514134	0.068003	success	0.842989	Normal_weight	8	139	0.057554	0.0197542	blca
TENM2	0.0514134	0.068003	success	0.842989	Obese	3	84	0.0357143	0.0202481	blca
ZBED9	0.0159932	0.756587	success	0.999041	Normal_weight	2	139	0.0143885	0.0101007	blca
ZBED9	0.0159932	0.756587	success	0.999041	Obese	2	84	0.0238095	0.0166342	blca
FAM184A	-0.0465268	0.423282	success	0.999041	Normal_weight	5	139	0.0359712	0.0157948	blca
FAM184A	-0.0465268	0.423282	success	0.999041	Obese	3	84	0.0357143	0.0202481	blca
TAAR8	0.0673293	0.152661	success	0.999041	Normal_weight	1	139	0.00719424	0.00716832	blca
TAAR8	0.0673293	0.152661	success	0.999041	Obese	2	84	0.0238095	0.0166342	blca
EGFR	0.024372	0.688808	success	0.999041	Normal_weight	2	139	0.0143885	0.0101007	blca
EGFR	0.024372	0.688808	success	0.999041	Obese	1	84	0.0119048	0.0118337	blca
AKAP9	0.00969452	0.707117	success	0.999041	Normal_weight	19	139	0.136691	0.029137	blca
AKAP9	0.00969452	0.707117	success	0.999041	Obese	13	84	0.154762	0.0394623	blca
CALCR	0.0784591	0.0624803	success	0.841329	Normal_weight	1	139	0.00719424	0.00716832	blca
CALCR	0.0784591	0.0624803	success	0.841329	Obese	6	84	0.0714286	0.0280998	blca
GIGYF1	-0.0649255	0.361898	success	0.999041	Normal_weight	5	139	0.0359712	0.0157948	blca
GIGYF1	-0.0649255	0.361898	success	0.999041	Obese	1	84	0.0119048	0.0118337	blca
VPS13B	0.058314	0.0104904	success	0.36072	Normal_weight	13	139	0.0935252	0.0246965	blca
VPS13B	0.058314	0.0104904	success	0.36072	Obese	5	84	0.0595238	0.0258154	blca
YWHAZ	-0.103132	0.222368	success	0.999041	Normal_weight	3	139	0.0215827	0.0123256	blca
KIFC2	-0.0455563	0.59614	success	0.999041	Normal_weight	3	139	0.0215827	0.0123256	blca
KIFC2	-0.0455563	0.59614	success	0.999041	Obese	1	84	0.0119048	0.0118337	blca
TRPM3	0.00731053	0.85907	success	0.999041	Normal_weight	8	139	0.057554	0.0197542	blca
TRPM3	0.00731053	0.85907	success	0.999041	Obese	4	84	0.047619	0.0232357	blca
DAPK1	-0.0691323	0.285907	success	0.999041	Normal_weight	5	139	0.0359712	0.0157948	blca
DAPK1	-0.0691323	0.285907	success	0.999041	Obese	2	84	0.0238095	0.0166342	blca
ANAPC2	0.0197603	0.749891	success	0.999041	Normal_weight	3	139	0.0215827	0.0123256	blca
ANAPC2	0.0197603	0.749891	success	0.999041	Obese	2	84	0.0238095	0.0166342	blca
FRMD4A	-0.0653411	0.388699	success	0.999041	Normal_weight	2	139	0.0143885	0.0101007	blca
FRMD4A	-0.0653411	0.388699	success	0.999041	Obese	1	84	0.0119048	0.0118337	blca
MRC1	-0.0459806	0.331852	success	0.999041	Normal_weight	6	139	0.0431655	0.0172377	blca
MRC1	-0.0459806	0.331852	success	0.999041	Obese	2	84	0.0238095	0.0166342	blca
PARD3	0.0137493	0.680785	success	0.999041	Normal_weight	7	139	0.0503597	0.0185487	blca
PARD3	0.0137493	0.680785	success	0.999041	Obese	8	84	0.0952381	0.0320282	blca
ZNF37A	0.0290592	0.599823	success	0.999041	Normal_weight	1	139	0.00719424	0.00716832	blca
ZNF37A	0.0290592	0.599823	success	0.999041	Obese	1	84	0.0119048	0.0118337	blca
MAML2	0.011769	0.86596	success	0.999041	Normal_weight	2	139	0.0143885	0.0101007	blca
MAML2	0.011769	0.86596	success	0.999041	Obese	2	84	0.0238095	0.0166342	blca
ATM	0.0225017	0.322605	success	0.999041	Normal_weight	19	139	0.136691	0.029137	blca
ATM	0.0225017	0.322605	success	0.999041	Obese	13	84	0.154762	0.0394623	blca
BUD13	-0.1518	0.0469595	success	0.774472	Normal_weight	7	139	0.0503597	0.0185487	blca
CDON	-0.0356769	0.564872	success	0.999041	Normal_weight	4	139	0.028777	0.0141799	blca
CDON	-0.0356769	0.564872	success	0.999041	Obese	1	84	0.0119048	0.0118337	blca
APLP2	0.000699845	0.991619	success	0.999041	Normal_weight	3	139	0.0215827	0.0123256	blca
APLP2	0.000699845	0.991619	success	0.999041	Obese	2	84	0.0238095	0.0166342	blca
SLC2A3	-0.0297411	0.686663	success	0.999041	Normal_weight	3	139	0.0215827	0.0123256	blca
SLC2A3	-0.0297411	0.686663	success	0.999041	Obese	1	84	0.0119048	0.0118337	blca
LRP1	-0.0505414	0.203836	success	0.999041	Normal_weight	11	139	0.0791367	0.022897	blca
LRP1	-0.0505414	0.203836	success	0.999041	Obese	7	84	0.0833333	0.0301561	blca
LRRIQ1	0.0455255	0.150001	success	0.999041	Normal_weight	5	139	0.0359712	0.0157948	blca
LRRIQ1	0.0455255	0.150001	success	0.999041	Obese	7	84	0.0833333	0.0301561	blca
PIWIL1	-0.0144442	0.773369	success	0.999041	Normal_weight	6	139	0.0431655	0.0172377	blca
PIWIL1	-0.0144442	0.773369	success	0.999041	Obese	4	84	0.047619	0.0232357	blca
MYO16	0.0214438	0.54873	success	0.999041	Normal_weight	5	139	0.0359712	0.0157948	blca
MYO16	0.0214438	0.54873	success	0.999041	Obese	6	84	0.0714286	0.0280998	blca
ARHGAP5	-0.0240066	0.687601	success	0.999041	Normal_weight	3	139	0.0215827	0.0123256	blca
ARHGAP5	-0.0240066	0.687601	success	0.999041	Obese	3	84	0.0357143	0.0202481	blca
DDHD1	0.0188598	0.761754	success	0.999041	Normal_weight	3	139	0.0215827	0.0123256	blca
DDHD1	0.0188598	0.761754	success	0.999041	Obese	2	84	0.0238095	0.0166342	blca
DACT1	-0.0141205	0.840468	success	0.999041	Normal_weight	2	139	0.0143885	0.0101007	blca
DACT1	-0.0141205	0.840468	success	0.999041	Obese	1	84	0.0119048	0.0118337	blca
SPTB	-0.0326357	0.615484	success	0.999041	Normal_weight	4	139	0.028777	0.0141799	blca
SPTB	-0.0326357	0.615484	success	0.999041	Obese	1	84	0.0119048	0.0118337	blca
ZFP36L1	0.0166602	0.584415	success	0.999041	Normal_weight	8	139	0.057554	0.0197542	blca
ZFP36L1	0.0166602	0.584415	success	0.999041	Obese	8	84	0.0952381	0.0320282	blca
MYO9A	-0.00773647	0.827043	success	0.999041	Normal_weight	11	139	0.0791367	0.022897	blca
MYO9A	-0.00773647	0.827043	success	0.999041	Obese	5	84	0.0595238	0.0258154	blca
MSLN	-0.0783074	0.405272	success	0.999041	Normal_weight	2	139	0.0143885	0.0101007	blca
MSLN	-0.0783074	0.405272	success	0.999041	Obese	1	84	0.0119048	0.0118337	blca
CAMTA2	-0.125307	0.0734184	success	0.86042	Normal_weight	6	139	0.0431655	0.0172377	blca
CAMTA2	-0.125307	0.0734184	success	0.86042	Obese	1	84	0.0119048	0.0118337	blca
H3_3B	0.0318865	0.589033	success	0.999041	NA	NA	NA	NA	NA	blca
ZNF846	-0.0557345	0.529193	success	0.999041	Normal_weight	4	139	0.028777	0.0141799	blca
ZNF846	-0.0557345	0.529193	success	0.999041	Obese	1	84	0.0119048	0.0118337	blca
TYK2	-0.0623327	0.378198	success	0.999041	Normal_weight	4	139	0.028777	0.0141799	blca
TYK2	-0.0623327	0.378198	success	0.999041	Obese	1	84	0.0119048	0.0118337	blca
ZNF329	0.0125059	0.844502	success	0.999041	Normal_weight	2	139	0.0143885	0.0101007	blca
ZNF329	0.0125059	0.844502	success	0.999041	Obese	2	84	0.0238095	0.0166342	blca
C20orf194	-0.0229056	0.657386	success	0.999041	Normal_weight	6	139	0.0431655	0.0172377	blca
C20orf194	-0.0229056	0.657386	success	0.999041	Obese	2	84	0.0238095	0.0166342	blca
KIF16B	0.0356415	0.408724	success	0.999041	Normal_weight	3	139	0.0215827	0.0123256	blca
KIF16B	0.0356415	0.408724	success	0.999041	Obese	4	84	0.047619	0.0232357	blca
NINL	-0.0964004	0.0417268	success	0.75438	Normal_weight	4	139	0.028777	0.0141799	blca
NINL	-0.0964004	0.0417268	success	0.75438	Obese	3	84	0.0357143	0.0202481	blca
PLXNB2	0.00946214	0.811226	success	0.999041	Normal_weight	7	139	0.0503597	0.0185487	blca
PLXNB2	0.00946214	0.811226	success	0.999041	Obese	4	84	0.047619	0.0232357	blca
MXRA5	0.0259848	0.459438	success	0.999041	Normal_weight	5	139	0.0359712	0.0157948	blca
MXRA5	0.0259848	0.459438	success	0.999041	Obese	5	84	0.0595238	0.0258154	blca
DCAF12L1	0.12051	6.96417e-05	success	0.00471518	Normal_weight	2	139	0.0143885	0.0101007	blca
DCAF12L1	0.12051	6.96417e-05	success	0.00471518	Obese	2	84	0.0238095	0.0166342	blca
NOC2L	-0.0860377	0.326451	success	0.999041	Normal_weight	3	139	0.0215827	0.0123256	blca
TP73	0.0100368	0.886269	success	0.999041	Normal_weight	3	139	0.0215827	0.0123256	blca
TP73	0.0100368	0.886269	success	0.999041	Obese	1	84	0.0119048	0.0118337	blca
PRDM2	-0.0516556	0.341918	success	0.999041	Normal_weight	7	139	0.0503597	0.0185487	blca
PRDM2	-0.0516556	0.341918	success	0.999041	Obese	3	84	0.0357143	0.0202481	blca
EPHA2	0.0341828	0.342071	success	0.999041	Normal_weight	6	139	0.0431655	0.0172377	blca
EPHA2	0.0341828	0.342071	success	0.999041	Obese	5	84	0.0595238	0.0258154	blca
YTHDF2	0.0719361	0.119155	success	0.981479	Normal_weight	1	139	0.00719424	0.00716832	blca
YTHDF2	0.0719361	0.119155	success	0.981479	Obese	3	84	0.0357143	0.0202481	blca
CSMD2	0.0264442	0.376244	success	0.999041	Normal_weight	8	139	0.057554	0.0197542	blca
CSMD2	0.0264442	0.376244	success	0.999041	Obese	6	84	0.0714286	0.0280998	blca
CAP1	-0.0740763	0.384014	success	0.999041	Normal_weight	4	139	0.028777	0.0141799	blca
CAP1	-0.0740763	0.384014	success	0.999041	Obese	1	84	0.0119048	0.0118337	blca
UBAP2L	0.0310087	0.63163	success	0.999041	Obese	1	84	0.0119048	0.0118337	blca
RASAL2	0.0188282	0.643975	success	0.999041	Normal_weight	3	139	0.0215827	0.0123256	blca
RASAL2	0.0188282	0.643975	success	0.999041	Obese	6	84	0.0714286	0.0280998	blca
NAV1	-0.0462873	0.446631	success	0.999041	Normal_weight	4	139	0.028777	0.0141799	blca
NAV1	-0.0462873	0.446631	success	0.999041	Obese	2	84	0.0238095	0.0166342	blca
KIDINS220	-0.0540936	0.23885	success	0.999041	Normal_weight	9	139	0.0647482	0.0208723	blca
KIDINS220	-0.0540936	0.23885	success	0.999041	Obese	2	84	0.0238095	0.0166342	blca
ZNF513	0.0104628	0.842705	success	0.999041	Normal_weight	3	139	0.0215827	0.0123256	blca
ZNF513	0.0104628	0.842705	success	0.999041	Obese	3	84	0.0357143	0.0202481	blca
MAP4K3	-0.0758801	0.208758	success	0.999041	Normal_weight	7	139	0.0503597	0.0185487	blca
MAP4K3	-0.0758801	0.208758	success	0.999041	Obese	3	84	0.0357143	0.0202481	blca
SPRED2	0.0386335	0.537629	success	0.999041	Normal_weight	1	139	0.00719424	0.00716832	blca
SPRED2	0.0386335	0.537629	success	0.999041	Obese	2	84	0.0238095	0.0166342	blca
SLC4A5	-0.0964284	0.208033	success	0.999041	Normal_weight	3	139	0.0215827	0.0123256	blca
CNTNAP5	-0.0216519	0.6867	success	0.999041	Normal_weight	6	139	0.0431655	0.0172377	blca
CNTNAP5	-0.0216519	0.6867	success	0.999041	Obese	3	84	0.0357143	0.0202481	blca
RIF1	-0.0628902	0.203903	success	0.999041	Normal_weight	10	139	0.0719424	0.0219166	blca
RIF1	-0.0628902	0.203903	success	0.999041	Obese	1	84	0.0119048	0.0118337	blca
DCAF17	0.0675766	0.224352	success	0.999041	Normal_weight	1	139	0.00719424	0.00716832	blca
DCAF17	0.0675766	0.224352	success	0.999041	Obese	3	84	0.0357143	0.0202481	blca
CCDC141	0.0101496	0.847538	success	0.999041	Normal_weight	5	139	0.0359712	0.0157948	blca
CCDC141	0.0101496	0.847538	success	0.999041	Obese	3	84	0.0357143	0.0202481	blca
ITGA4	0.044672	0.195022	success	0.999041	Normal_weight	6	139	0.0431655	0.0172377	blca
ITGA4	0.044672	0.195022	success	0.999041	Obese	6	84	0.0714286	0.0280998	blca
CALCRL	-0.013633	0.834118	success	0.999041	Normal_weight	2	139	0.0143885	0.0101007	blca
CALCRL	-0.013633	0.834118	success	0.999041	Obese	2	84	0.0238095	0.0166342	blca
ABCB6	0.0232398	0.727608	success	0.999041	Normal_weight	2	139	0.0143885	0.0101007	blca
ABCB6	0.0232398	0.727608	success	0.999041	Obese	1	84	0.0119048	0.0118337	blca
ITPR1	0.0554501	0.182629	success	0.999041	Normal_weight	3	139	0.0215827	0.0123256	blca
ITPR1	0.0554501	0.182629	success	0.999041	Obese	4	84	0.047619	0.0232357	blca
NEK10	0.0170192	0.740498	success	0.999041	Normal_weight	2	139	0.0143885	0.0101007	blca
NEK10	0.0170192	0.740498	success	0.999041	Obese	3	84	0.0357143	0.0202481	blca
TRANK1	-0.0356295	0.390639	success	0.999041	Normal_weight	7	139	0.0503597	0.0185487	blca
TRANK1	-0.0356295	0.390639	success	0.999041	Obese	5	84	0.0595238	0.0258154	blca
XYLB	0.04021	0.446943	success	0.999041	Normal_weight	1	139	0.00719424	0.00716832	blca
XYLB	0.04021	0.446943	success	0.999041	Obese	3	84	0.0357143	0.0202481	blca
ULK4	-0.00704315	0.900442	success	0.999041	Normal_weight	3	139	0.0215827	0.0123256	blca
ULK4	-0.00704315	0.900442	success	0.999041	Obese	2	84	0.0238095	0.0166342	blca
ANO10	0.0649131	0.248576	success	0.999041	Obese	1	84	0.0119048	0.0118337	blca
SETD2	-0.0212202	0.583914	success	0.999041	Normal_weight	9	139	0.0647482	0.0208723	blca
SETD2	-0.0212202	0.583914	success	0.999041	Obese	6	84	0.0714286	0.0280998	blca
BSN	0.0543486	0.0616792	success	0.841329	Normal_weight	6	139	0.0431655	0.0172377	blca
BSN	0.0543486	0.0616792	success	0.841329	Obese	8	84	0.0952381	0.0320282	blca
TASOR	-0.0134078	0.825997	success	0.999041	Normal_weight	3	139	0.0215827	0.0123256	blca
TASOR	-0.0134078	0.825997	success	0.999041	Obese	1	84	0.0119048	0.0118337	blca
CRYBG3	-0.214536	0.0235036	success	0.577816	Normal_weight	5	139	0.0359712	0.0157948	blca
DZIP3	0.0117446	0.832693	success	0.999041	Normal_weight	2	139	0.0143885	0.0101007	blca
DZIP3	0.0117446	0.832693	success	0.999041	Obese	2	84	0.0238095	0.0166342	blca
PDIA5	-0.023292	0.74723	success	0.999041	Normal_weight	2	139	0.0143885	0.0101007	blca
PDIA5	-0.023292	0.74723	success	0.999041	Obese	1	84	0.0119048	0.0118337	blca
NLGN1	0.0705234	0.0710442	success	0.853391	Normal_weight	1	139	0.00719424	0.00716832	blca
NLGN1	0.0705234	0.0710442	success	0.853391	Obese	4	84	0.047619	0.0232357	blca
ZNF721	0.0749481	0.0266458	success	0.617587	Normal_weight	3	139	0.0215827	0.0123256	blca
ZNF721	0.0749481	0.0266458	success	0.617587	Obese	5	84	0.0595238	0.0258154	blca
TLR10	0.035401	0.542797	success	0.999041	Normal_weight	1	139	0.00719424	0.00716832	blca
TLR10	0.035401	0.542797	success	0.999041	Obese	2	84	0.0238095	0.0166342	blca
N4BP2	0.0352121	0.460542	success	0.999041	Normal_weight	2	139	0.0143885	0.0101007	blca
N4BP2	0.0352121	0.460542	success	0.999041	Obese	2	84	0.0238095	0.0166342	blca
TEC	-0.0442003	0.537264	success	0.999041	Normal_weight	3	139	0.0215827	0.0123256	blca
TEC	-0.0442003	0.537264	success	0.999041	Obese	1	84	0.0119048	0.0118337	blca
BMP2K	0.119803	7.88222e-05	success	0.00518355	Normal_weight	1	139	0.00719424	0.00716832	blca
BMP2K	0.119803	7.88222e-05	success	0.00518355	Obese	2	84	0.0238095	0.0166342	blca
USP38	0.00780368	0.912176	success	0.999041	Normal_weight	1	139	0.00719424	0.00716832	blca
USP38	0.00780368	0.912176	success	0.999041	Obese	1	84	0.0119048	0.0118337	blca
SH3RF1	0.0897362	0.0518217	success	0.783103	Normal_weight	1	139	0.00719424	0.00716832	blca
SH3RF1	0.0897362	0.0518217	success	0.783103	Obese	3	84	0.0357143	0.0202481	blca
SDHA	0.0124771	0.83302	success	0.999041	Normal_weight	2	139	0.0143885	0.0101007	blca
SDHA	0.0124771	0.83302	success	0.999041	Obese	1	84	0.0119048	0.0118337	blca
FASTKD3	-0.122497	0.0303117	success	0.665025	Normal_weight	3	139	0.0215827	0.0123256	blca
PRDM9	0.0558161	0.179087	success	0.999041	Normal_weight	1	139	0.00719424	0.00716832	blca
PRDM9	0.0558161	0.179087	success	0.999041	Obese	4	84	0.047619	0.0232357	blca
WDR36	-0.0165865	0.742752	success	0.999041	Normal_weight	4	139	0.028777	0.0141799	blca
WDR36	-0.0165865	0.742752	success	0.999041	Obese	3	84	0.0357143	0.0202481	blca
AFF4	0.0181171	0.66841	success	0.999041	Normal_weight	1	139	0.00719424	0.00716832	blca
AFF4	0.0181171	0.66841	success	0.999041	Obese	2	84	0.0238095	0.0166342	blca
MAPK9	0.0555428	0.231208	success	0.999041	Normal_weight	1	139	0.00719424	0.00716832	blca
MAPK9	0.0555428	0.231208	success	0.999041	Obese	2	84	0.0238095	0.0166342	blca
H2BC10	0.032123	0.617834	success	0.999041	Normal_weight	1	139	0.00719424	0.00716832	blca
H2BC10	0.032123	0.617834	success	0.999041	Obese	2	84	0.0238095	0.0166342	blca
ABHD16A	-0.000432151	0.994846	success	0.999041	Normal_weight	2	139	0.0143885	0.0101007	blca
ABHD16A	-0.000432151	0.994846	success	0.999041	Obese	1	84	0.0119048	0.0118337	blca
FKBP5	-0.0552312	0.268876	success	0.999041	Normal_weight	2	139	0.0143885	0.0101007	blca
FKBP5	-0.0552312	0.268876	success	0.999041	Obese	3	84	0.0357143	0.0202481	blca
KLHDC3	0.0505476	0.396248	success	0.999041	Normal_weight	1	139	0.00719424	0.00716832	blca
KLHDC3	0.0505476	0.396248	success	0.999041	Obese	2	84	0.0238095	0.0166342	blca
SLC29A1	0.016581	0.791644	success	0.999041	Normal_weight	2	139	0.0143885	0.0101007	blca
SLC29A1	0.016581	0.791644	success	0.999041	Obese	1	84	0.0119048	0.0118337	blca
AOAH	0.00664843	0.906651	success	0.999041	Normal_weight	3	139	0.0215827	0.0123256	blca
AOAH	0.00664843	0.906651	success	0.999041	Obese	2	84	0.0238095	0.0166342	blca
AUTS2	0.0854925	0.000450302	success	0.0260334	Normal_weight	3	139	0.0215827	0.0123256	blca
AUTS2	0.0854925	0.000450302	success	0.0260334	Obese	3	84	0.0357143	0.0202481	blca
GTF2I	0.0369233	0.369115	success	0.999041	Normal_weight	1	139	0.00719424	0.00716832	blca
GTF2I	0.0369233	0.369115	success	0.999041	Obese	4	84	0.047619	0.0232357	blca
SEMA3D	0.000538725	0.990134	success	0.999041	Normal_weight	4	139	0.028777	0.0141799	blca
SEMA3D	0.000538725	0.990134	success	0.999041	Obese	3	84	0.0357143	0.0202481	blca
ELAPOR2	-0.00261528	0.966689	success	0.999041	Normal_weight	3	139	0.0215827	0.0123256	blca
ELAPOR2	-0.00261528	0.966689	success	0.999041	Obese	1	84	0.0119048	0.0118337	blca
PTCD1	0.00272198	0.967171	success	0.999041	Normal_weight	2	139	0.0143885	0.0101007	blca
PTCD1	0.00272198	0.967171	success	0.999041	Obese	1	84	0.0119048	0.0118337	blca
CBLL1	-0.0490762	0.57213	success	0.999041	Normal_weight	2	139	0.0143885	0.0101007	blca
CBLL1	-0.0490762	0.57213	success	0.999041	Obese	1	84	0.0119048	0.0118337	blca
CALD1	0.00407717	0.929643	success	0.999041	Normal_weight	5	139	0.0359712	0.0157948	blca
CALD1	0.00407717	0.929643	success	0.999041	Obese	3	84	0.0357143	0.0202481	blca
UBN2	0.0487528	0.338963	success	0.999041	Normal_weight	1	139	0.00719424	0.00716832	blca
UBN2	0.0487528	0.338963	success	0.999041	Obese	2	84	0.0238095	0.0166342	blca
KAT6A	0.0182914	0.613373	success	0.999041	Normal_weight	6	139	0.0431655	0.0172377	blca
KAT6A	0.0182914	0.613373	success	0.999041	Obese	5	84	0.0595238	0.0258154	blca
DPYS	-0.0373988	0.527591	success	0.999041	Normal_weight	4	139	0.028777	0.0141799	blca
DPYS	-0.0373988	0.527591	success	0.999041	Obese	2	84	0.0238095	0.0166342	blca
ZFPM2	-0.0480876	0.43159	success	0.999041	Normal_weight	2	139	0.0143885	0.0101007	blca
ZFPM2	-0.0480876	0.43159	success	0.999041	Obese	1	84	0.0119048	0.0118337	blca
NFX1	0.0492798	0.301027	success	0.999041	Normal_weight	2	139	0.0143885	0.0101007	blca
NFX1	0.0492798	0.301027	success	0.999041	Obese	4	84	0.047619	0.0232357	blca
NTRK2	-0.00310146	0.96057	success	0.999041	Normal_weight	1	139	0.00719424	0.00716832	blca
NTRK2	-0.00310146	0.96057	success	0.999041	Obese	1	84	0.0119048	0.0118337	blca
CDK5RAP2	0.0278928	0.67021	success	0.999041	Normal_weight	2	139	0.0143885	0.0101007	blca
CDK5RAP2	0.0278928	0.67021	success	0.999041	Obese	2	84	0.0238095	0.0166342	blca
MED27	0.0371217	0.556156	success	0.999041	Normal_weight	1	139	0.00719424	0.00716832	blca
MED27	0.0371217	0.556156	success	0.999041	Obese	1	84	0.0119048	0.0118337	blca
CSTF2T	-0.0222717	0.776018	success	0.999041	Normal_weight	2	139	0.0143885	0.0101007	blca
LRRTM3	0.037579	0.482101	success	0.999041	Normal_weight	2	139	0.0143885	0.0101007	blca
LRRTM3	0.037579	0.482101	success	0.999041	Obese	3	84	0.0357143	0.0202481	blca
PTEN	0.0394862	0.309871	success	0.999041	Normal_weight	3	139	0.0215827	0.0123256	blca
PTEN	0.0394862	0.309871	success	0.999041	Obese	4	84	0.047619	0.0232357	blca
MUC6	0.0621019	0.168626	success	0.999041	Obese	4	84	0.047619	0.0232357	blca
MUC2	-0.00362584	0.950919	success	0.999041	Normal_weight	3	139	0.0215827	0.0123256	blca
MUC2	-0.00362584	0.950919	success	0.999041	Obese	2	84	0.0238095	0.0166342	blca
SSH3	-0.0288867	0.534019	success	0.999041	Normal_weight	5	139	0.0359712	0.0157948	blca
SSH3	-0.0288867	0.534019	success	0.999041	Obese	3	84	0.0357143	0.0202481	blca
ZNF202	0.0354259	0.577021	success	0.999041	Normal_weight	1	139	0.00719424	0.00716832	blca
ZNF202	0.0354259	0.577021	success	0.999041	Obese	1	84	0.0119048	0.0118337	blca
B4GALNT3	-0.0604129	0.364187	success	0.999041	Obese	1	84	0.0119048	0.0118337	blca
KCNA6	0.0521712	0.335473	success	0.999041	Normal_weight	2	139	0.0143885	0.0101007	blca
KCNA6	0.0521712	0.335473	success	0.999041	Obese	1	84	0.0119048	0.0118337	blca
CD163	-0.0871043	0.0870295	success	0.919402	Normal_weight	3	139	0.0215827	0.0123256	blca
CD163	-0.0871043	0.0870295	success	0.919402	Obese	2	84	0.0238095	0.0166342	blca
SOX5	-0.0270986	0.534484	success	0.999041	Normal_weight	5	139	0.0359712	0.0157948	blca
SOX5	-0.0270986	0.534484	success	0.999041	Obese	4	84	0.047619	0.0232357	blca
MBD6	0.0244045	0.572789	success	0.999041	Normal_weight	4	139	0.028777	0.0141799	blca
MBD6	0.0244045	0.572789	success	0.999041	Obese	2	84	0.0238095	0.0166342	blca
NAP1L1	-0.0146213	0.800395	success	0.999041	Normal_weight	4	139	0.028777	0.0141799	blca
NAP1L1	-0.0146213	0.800395	success	0.999041	Obese	3	84	0.0357143	0.0202481	blca
PPP1R12A	0.0456628	0.376766	success	0.999041	Normal_weight	1	139	0.00719424	0.00716832	blca
PPP1R12A	0.0456628	0.376766	success	0.999041	Obese	2	84	0.0238095	0.0166342	blca
CDK17	0.0666508	0.232627	success	0.999041	Normal_weight	1	139	0.00719424	0.00716832	blca
CDK17	0.0666508	0.232627	success	0.999041	Obese	3	84	0.0357143	0.0202481	blca
SACS	0.00672714	0.81389	success	0.999041	Normal_weight	13	139	0.0935252	0.0246965	blca
SACS	0.00672714	0.81389	success	0.999041	Obese	9	84	0.107143	0.0337468	blca
MTMR6	0.0176111	0.761418	success	0.999041	Obese	2	84	0.0238095	0.0166342	blca
AKAP6	0.0451827	0.134323	success	0.99186	Normal_weight	2	139	0.0143885	0.0101007	blca
AKAP6	0.0451827	0.134323	success	0.99186	Obese	8	84	0.0952381	0.0320282	blca
SYNE2	0.0593473	0.00232638	success	0.109278	Normal_weight	15	139	0.107914	0.0263169	blca
SYNE2	0.0593473	0.00232638	success	0.109278	Obese	10	84	0.119048	0.0353343	blca
AK7	0.0197153	0.770713	success	0.999041	Normal_weight	2	139	0.0143885	0.0101007	blca
AK7	0.0197153	0.770713	success	0.999041	Obese	1	84	0.0119048	0.0118337	blca
APBA2	0.0023912	0.966894	success	0.999041	Normal_weight	2	139	0.0143885	0.0101007	blca
APBA2	0.0023912	0.966894	success	0.999041	Obese	2	84	0.0238095	0.0166342	blca
LCMT2	-0.0264024	0.644133	success	0.999041	Normal_weight	6	139	0.0431655	0.0172377	blca
LCMT2	-0.0264024	0.644133	success	0.999041	Obese	2	84	0.0238095	0.0166342	blca
ZNF267	0.0517942	0.339762	success	0.999041	Obese	2	84	0.0238095	0.0166342	blca
CDH16	-0.0771272	0.0962869	success	0.944609	Normal_weight	4	139	0.028777	0.0141799	blca
CDH16	-0.0771272	0.0962869	success	0.944609	Obese	3	84	0.0357143	0.0202481	blca
ZNF594	-0.0254791	0.67105	success	0.999041	Normal_weight	5	139	0.0359712	0.0157948	blca
ZNF594	-0.0254791	0.67105	success	0.999041	Obese	2	84	0.0238095	0.0166342	blca
MYH3	0.0440031	0.166725	success	0.999041	Normal_weight	3	139	0.0215827	0.0123256	blca
MYH3	0.0440031	0.166725	success	0.999041	Obese	7	84	0.0833333	0.0301561	blca
IKZF3	-0.0255916	0.746206	success	0.999041	Normal_weight	2	139	0.0143885	0.0101007	blca
IKZF3	-0.0255916	0.746206	success	0.999041	Obese	1	84	0.0119048	0.0118337	blca
SAMD14	0.0109906	0.863925	success	0.999041	Normal_weight	2	139	0.0143885	0.0101007	blca
SAMD14	0.0109906	0.863925	success	0.999041	Obese	2	84	0.0238095	0.0166342	blca
AXIN2	0.0860689	0.0141616	success	0.43826	Normal_weight	3	139	0.0215827	0.0123256	blca
AXIN2	0.0860689	0.0141616	success	0.43826	Obese	6	84	0.0714286	0.0280998	blca
LPIN2	-0.0273903	0.708266	success	0.999041	Normal_weight	2	139	0.0143885	0.0101007	blca
MALT1	-0.0360735	0.561037	success	0.999041	Normal_weight	4	139	0.028777	0.0141799	blca
MALT1	-0.0360735	0.561037	success	0.999041	Obese	1	84	0.0119048	0.0118337	blca
VAV1	0.0264319	0.688273	success	0.999041	Normal_weight	2	139	0.0143885	0.0101007	blca
VAV1	0.0264319	0.688273	success	0.999041	Obese	2	84	0.0238095	0.0166342	blca
ANGPTL4	-0.0161404	0.83353	success	0.999041	Normal_weight	1	139	0.00719424	0.00716832	blca
ANGPTL4	-0.0161404	0.83353	success	0.999041	Obese	1	84	0.0119048	0.0118337	blca
KCNN1	0.033053	0.606326	success	0.999041	Obese	1	84	0.0119048	0.0118337	blca
IQCN	0.0299102	0.587879	success	0.999041	Normal_weight	2	139	0.0143885	0.0101007	blca
IQCN	0.0299102	0.587879	success	0.999041	Obese	2	84	0.0238095	0.0166342	blca
ZNF99	0.0218885	0.562357	success	0.999041	Normal_weight	5	139	0.0359712	0.0157948	blca
ZNF99	0.0218885	0.562357	success	0.999041	Obese	4	84	0.047619	0.0232357	blca
ZFP14	0.0264892	0.687564	success	0.999041	Obese	1	84	0.0119048	0.0118337	blca
ARHGEF1	-0.0757908	0.175827	success	0.999041	Normal_weight	1	139	0.00719424	0.00716832	blca
ARHGEF1	-0.0757908	0.175827	success	0.999041	Obese	1	84	0.0119048	0.0118337	blca
ZNF45	-0.0555406	0.483443	success	0.999041	Normal_weight	2	139	0.0143885	0.0101007	blca
ZNF45	-0.0555406	0.483443	success	0.999041	Obese	1	84	0.0119048	0.0118337	blca
LMTK3	0.000350173	0.995187	success	0.999041	Normal_weight	5	139	0.0359712	0.0157948	blca
LMTK3	0.000350173	0.995187	success	0.999041	Obese	2	84	0.0238095	0.0166342	blca
FUZ	-0.147166	0.17381	success	0.999041	Normal_weight	2	139	0.0143885	0.0101007	blca
PHF20	-0.0947767	0.118766	success	0.981479	Normal_weight	7	139	0.0503597	0.0185487	blca
PHF20	-0.0947767	0.118766	success	0.981479	Obese	2	84	0.0238095	0.0166342	blca
ZHX3	0.0477269	0.387356	success	0.999041	Normal_weight	1	139	0.00719424	0.00716832	blca
ZHX3	0.0477269	0.387356	success	0.999041	Obese	2	84	0.0238095	0.0166342	blca
SYCP2	0.0192665	0.676135	success	0.999041	Normal_weight	3	139	0.0215827	0.0123256	blca
SYCP2	0.0192665	0.676135	success	0.999041	Obese	4	84	0.047619	0.0232357	blca
TRAPPC10	-0.0887092	0.213854	success	0.999041	Normal_weight	6	139	0.0431655	0.0172377	blca
ARVCF	0.0264652	0.554699	success	0.999041	Normal_weight	3	139	0.0215827	0.0123256	blca
ARVCF	0.0264652	0.554699	success	0.999041	Obese	4	84	0.047619	0.0232357	blca
IGLV3_27	-0.151289	0.0475348	success	0.774472	NA	NA	NA	NA	NA	blca
EP300	-0.0070568	0.7651	success	0.999041	Normal_weight	18	139	0.129496	0.0284778	blca
EP300	-0.0070568	0.7651	success	0.999041	Obese	10	84	0.119048	0.0353343	blca
MEI1	0.0442636	0.363161	success	0.999041	Normal_weight	3	139	0.0215827	0.0123256	blca
MEI1	0.0442636	0.363161	success	0.999041	Obese	4	84	0.047619	0.0232357	blca
PRDX4	-0.0316108	0.64693	success	0.999041	Normal_weight	2	139	0.0143885	0.0101007	blca
PRDX4	-0.0316108	0.64693	success	0.999041	Obese	2	84	0.0238095	0.0166342	blca
FGF13	-0.0513224	0.557289	success	0.999041	Normal_weight	2	139	0.0143885	0.0101007	blca
PLCH2	-0.0708521	0.326946	success	0.999041	Normal_weight	5	139	0.0359712	0.0157948	blca
PLCH2	-0.0708521	0.326946	success	0.999041	Obese	2	84	0.0238095	0.0166342	blca
PIK3CD	-0.0721395	0.349256	success	0.999041	Normal_weight	4	139	0.028777	0.0141799	blca
PIK3CD	-0.0721395	0.349256	success	0.999041	Obese	1	84	0.0119048	0.0118337	blca
KIF17	0.0658196	0.0605388	success	0.841329	Normal_weight	2	139	0.0143885	0.0101007	blca
KIF17	0.0658196	0.0605388	success	0.841329	Obese	4	84	0.047619	0.0232357	blca
EPHB2	0.0204329	0.703685	success	0.999041	Obese	1	84	0.0119048	0.0118337	blca
EPB41	0.0482301	0.313604	success	0.999041	Normal_weight	2	139	0.0143885	0.0101007	blca
EPB41	0.0482301	0.313604	success	0.999041	Obese	2	84	0.0238095	0.0166342	blca
S100PBP	0.0708645	0.196257	success	0.999041	Obese	3	84	0.0357143	0.0202481	blca
GBP1	0.00109264	0.983196	success	0.999041	Normal_weight	2	139	0.0143885	0.0101007	blca
GBP1	0.00109264	0.983196	success	0.999041	Obese	2	84	0.0238095	0.0166342	blca
ZNF644	-0.0677721	0.144199	success	0.99186	Normal_weight	5	139	0.0359712	0.0157948	blca
ZNF644	-0.0677721	0.144199	success	0.99186	Obese	4	84	0.047619	0.0232357	blca
FMO3	-0.0157161	0.741097	success	0.999041	Normal_weight	6	139	0.0431655	0.0172377	blca
FMO3	-0.0157161	0.741097	success	0.999041	Obese	4	84	0.047619	0.0232357	blca
RNASEL	-0.0730732	0.160485	success	0.999041	Normal_weight	3	139	0.0215827	0.0123256	blca
RNASEL	-0.0730732	0.160485	success	0.999041	Obese	2	84	0.0238095	0.0166342	blca
EDEM3	-0.00141452	0.980687	success	0.999041	Normal_weight	3	139	0.0215827	0.0123256	blca
EDEM3	-0.00141452	0.980687	success	0.999041	Obese	3	84	0.0357143	0.0202481	blca
INTS7	-0.0854154	0.253444	success	0.999041	Normal_weight	4	139	0.028777	0.0141799	blca
INTS7	-0.0854154	0.253444	success	0.999041	Obese	2	84	0.0238095	0.0166342	blca
HHIPL2	0.0299877	0.561693	success	0.999041	Normal_weight	2	139	0.0143885	0.0101007	blca
HHIPL2	0.0299877	0.561693	success	0.999041	Obese	3	84	0.0357143	0.0202481	blca
FBXO28	0.0175204	0.797325	success	0.999041	Normal_weight	3	139	0.0215827	0.0123256	blca
FBXO28	0.0175204	0.797325	success	0.999041	Obese	2	84	0.0238095	0.0166342	blca
ASAP2	0.0440656	0.337833	success	0.999041	Normal_weight	1	139	0.00719424	0.00716832	blca
ASAP2	0.0440656	0.337833	success	0.999041	Obese	4	84	0.047619	0.0232357	blca
NCOA1	-0.0125344	0.769721	success	0.999041	Normal_weight	6	139	0.0431655	0.0172377	blca
NCOA1	-0.0125344	0.769721	success	0.999041	Obese	4	84	0.047619	0.0232357	blca
CEBPZ	0.0239113	0.581325	success	0.999041	Normal_weight	4	139	0.028777	0.0141799	blca
CEBPZ	0.0239113	0.581325	success	0.999041	Obese	4	84	0.047619	0.0232357	blca
PPM1B	-0.0761893	0.373199	success	0.999041	Normal_weight	1	139	0.00719424	0.00716832	blca
PPM1B	-0.0761893	0.373199	success	0.999041	Obese	1	84	0.0119048	0.0118337	blca
POLR1A	0.0813606	0.0295731	success	0.653714	Normal_weight	2	139	0.0143885	0.0101007	blca
POLR1A	0.0813606	0.0295731	success	0.653714	Obese	5	84	0.0595238	0.0258154	blca
GCC2	0.0208895	0.581802	success	0.999041	Normal_weight	6	139	0.0431655	0.0172377	blca
GCC2	0.0208895	0.581802	success	0.999041	Obese	5	84	0.0595238	0.0258154	blca
CFAP221	-0.0556271	0.482859	success	0.999041	Normal_weight	3	139	0.0215827	0.0123256	blca
CFAP221	-0.0556271	0.482859	success	0.999041	Obese	1	84	0.0119048	0.0118337	blca
MBD5	-0.0163716	0.790462	success	0.999041	Normal_weight	2	139	0.0143885	0.0101007	blca
MBD5	-0.0163716	0.790462	success	0.999041	Obese	2	84	0.0238095	0.0166342	blca
FAP	-0.0210937	0.707175	success	0.999041	Normal_weight	3	139	0.0215827	0.0123256	blca
FAP	-0.0210937	0.707175	success	0.999041	Obese	2	84	0.0238095	0.0166342	blca
ZNF804A	0.0483897	0.112579	success	0.974426	Normal_weight	5	139	0.0359712	0.0157948	blca
ZNF804A	0.0483897	0.112579	success	0.974426	Obese	7	84	0.0833333	0.0301561	blca
CASP8	0.0669131	0.0652415	success	0.841329	Normal_weight	3	139	0.0215827	0.0123256	blca
CASP8	0.0669131	0.0652415	success	0.841329	Obese	7	84	0.0833333	0.0301561	blca
PTH2R	0.0550014	0.267825	success	0.999041	Normal_weight	1	139	0.00719424	0.00716832	blca
PTH2R	0.0550014	0.267825	success	0.999041	Obese	4	84	0.047619	0.0232357	blca
SPEG	0.034399	0.427633	success	0.999041	Normal_weight	1	139	0.00719424	0.00716832	blca
SPEG	0.034399	0.427633	success	0.999041	Obese	2	84	0.0238095	0.0166342	blca
SPHKAP	0.0218638	0.481203	success	0.999041	Normal_weight	10	139	0.0719424	0.0219166	blca
SPHKAP	0.0218638	0.481203	success	0.999041	Obese	7	84	0.0833333	0.0301561	blca
ZNF385D	-0.0130927	0.819947	success	0.999041	Normal_weight	4	139	0.028777	0.0141799	blca
ZNF385D	-0.0130927	0.819947	success	0.999041	Obese	3	84	0.0357143	0.0202481	blca
TRAK1	-0.0137262	0.833052	success	0.999041	Normal_weight	2	139	0.0143885	0.0101007	blca
TRAK1	-0.0137262	0.833052	success	0.999041	Obese	3	84	0.0357143	0.0202481	blca
NKTR	-0.0209497	0.605887	success	0.999041	Normal_weight	8	139	0.057554	0.0197542	blca
NKTR	-0.0209497	0.605887	success	0.999041	Obese	4	84	0.047619	0.0232357	blca
DNAH1	0.0403152	0.224025	success	0.999041	Normal_weight	3	139	0.0215827	0.0123256	blca
DNAH1	0.0403152	0.224025	success	0.999041	Obese	5	84	0.0595238	0.0258154	blca
PBRM1	-0.00263931	0.952223	success	0.999041	Normal_weight	4	139	0.028777	0.0141799	blca
PBRM1	-0.00263931	0.952223	success	0.999041	Obese	3	84	0.0357143	0.0202481	blca
ADAMTS9	0.0415921	0.184581	success	0.999041	Normal_weight	6	139	0.0431655	0.0172377	blca
ADAMTS9	0.0415921	0.184581	success	0.999041	Obese	6	84	0.0714286	0.0280998	blca
CADM2	0.0139223	0.777996	success	0.999041	Normal_weight	4	139	0.028777	0.0141799	blca
CADM2	0.0139223	0.777996	success	0.999041	Obese	4	84	0.047619	0.0232357	blca
ST3GAL6	-0.0321475	0.690045	success	0.999041	Normal_weight	2	139	0.0143885	0.0101007	blca
ST3GAL6	-0.0321475	0.690045	success	0.999041	Obese	1	84	0.0119048	0.0118337	blca
KPNA1	-0.120124	0.170104	success	0.999041	Normal_weight	4	139	0.028777	0.0141799	blca
KPNA1	-0.120124	0.170104	success	0.999041	Obese	2	84	0.0238095	0.0166342	blca
MRPS22	0.0255162	0.673601	success	0.999041	Normal_weight	3	139	0.0215827	0.0123256	blca
MRPS22	0.0255162	0.673601	success	0.999041	Obese	2	84	0.0238095	0.0166342	blca
COPB2	-0.0183654	0.81229	success	0.999041	Normal_weight	2	139	0.0143885	0.0101007	blca
COPB2	-0.0183654	0.81229	success	0.999041	Obese	1	84	0.0119048	0.0118337	blca
MME	-0.0477768	0.412665	success	0.999041	Normal_weight	6	139	0.0431655	0.0172377	blca
MME	-0.0477768	0.412665	success	0.999041	Obese	2	84	0.0238095	0.0166342	blca
ZBBX	0.0198073	0.769593	success	0.999041	Normal_weight	1	139	0.00719424	0.00716832	blca
ZBBX	0.0198073	0.769593	success	0.999041	Obese	2	84	0.0238095	0.0166342	blca
LRRC31	-0.0453664	0.527952	success	0.999041	Normal_weight	5	139	0.0359712	0.0157948	blca
LRRC31	-0.0453664	0.527952	success	0.999041	Obese	1	84	0.0119048	0.0118337	blca
ATP11B	0.0153656	0.792878	success	0.999041	Normal_weight	3	139	0.0215827	0.0123256	blca
ATP11B	0.0153656	0.792878	success	0.999041	Obese	2	84	0.0238095	0.0166342	blca
EIF4A2	0.0115195	0.817245	success	0.999041	Normal_weight	3	139	0.0215827	0.0123256	blca
EIF4A2	0.0115195	0.817245	success	0.999041	Obese	4	84	0.047619	0.0232357	blca
PIGG	0.0325773	0.579909	success	0.999041	Normal_weight	1	139	0.00719424	0.00716832	blca
PIGG	0.0325773	0.579909	success	0.999041	Obese	3	84	0.0357143	0.0202481	blca
CC2D2A	0.0369649	0.558081	success	0.999041	Normal_weight	2	139	0.0143885	0.0101007	blca
CC2D2A	0.0369649	0.558081	success	0.999041	Obese	2	84	0.0238095	0.0166342	blca
ARAP2	0.00135062	0.980261	success	0.999041	Normal_weight	3	139	0.0215827	0.0123256	blca
ARAP2	0.00135062	0.980261	success	0.999041	Obese	2	84	0.0238095	0.0166342	blca
GABRG1	-0.052568	0.217211	success	0.999041	Normal_weight	3	139	0.0215827	0.0123256	blca
GABRG1	-0.052568	0.217211	success	0.999041	Obese	3	84	0.0357143	0.0202481	blca
CRACD	-0.00191787	0.975507	success	0.999041	Normal_weight	3	139	0.0215827	0.0123256	blca
CRACD	-0.00191787	0.975507	success	0.999041	Obese	2	84	0.0238095	0.0166342	blca
ADH6	-0.0246326	0.754723	success	0.999041	Normal_weight	2	139	0.0143885	0.0101007	blca
ADH6	-0.0246326	0.754723	success	0.999041	Obese	1	84	0.0119048	0.0118337	blca
MFSD8	-0.0760069	0.416513	success	0.999041	Normal_weight	1	139	0.00719424	0.00716832	blca
MFSD8	-0.0760069	0.416513	success	0.999041	Obese	1	84	0.0119048	0.0118337	blca
FGA	0.0242394	0.591831	success	0.999041	Normal_weight	3	139	0.0215827	0.0123256	blca
FGA	0.0242394	0.591831	success	0.999041	Obese	5	84	0.0595238	0.0258154	blca
PALLD	0.0563718	0.22268	success	0.999041	Normal_weight	2	139	0.0143885	0.0101007	blca
PALLD	0.0563718	0.22268	success	0.999041	Obese	4	84	0.047619	0.0232357	blca
CDH18	0.0527945	0.209573	success	0.999041	Normal_weight	1	139	0.00719424	0.00716832	blca
CDH18	0.0527945	0.209573	success	0.999041	Obese	5	84	0.0595238	0.0258154	blca
HMGCS1	-0.034187	0.623094	success	0.999041	Normal_weight	2	139	0.0143885	0.0101007	blca
HMGCS1	-0.034187	0.623094	success	0.999041	Obese	1	84	0.0119048	0.0118337	blca
MAN2A1	-0.06363	0.27643	success	0.999041	Normal_weight	6	139	0.0431655	0.0172377	blca
MAN2A1	-0.06363	0.27643	success	0.999041	Obese	1	84	0.0119048	0.0118337	blca
MGAT1	0.0737198	0.173551	success	0.999041	Normal_weight	2	139	0.0143885	0.0101007	blca
MGAT1	0.0737198	0.173551	success	0.999041	Obese	2	84	0.0238095	0.0166342	blca
DTNBP1	0.00779632	0.912261	success	0.999041	Normal_weight	1	139	0.00719424	0.00716832	blca
DTNBP1	0.00779632	0.912261	success	0.999041	Obese	2	84	0.0238095	0.0166342	blca
BTN3A3	0.0116189	0.855888	success	0.999041	Normal_weight	3	139	0.0215827	0.0123256	blca
BTN3A3	0.0116189	0.855888	success	0.999041	Obese	2	84	0.0238095	0.0166342	blca
KIFC1	-0.00448639	0.943271	success	0.999041	Normal_weight	2	139	0.0143885	0.0101007	blca
KIFC1	-0.00448639	0.943271	success	0.999041	Obese	2	84	0.0238095	0.0166342	blca
CDKN1A	-0.043913	0.170675	success	0.999041	Normal_weight	16	139	0.115108	0.0270701	blca
CDKN1A	-0.043913	0.170675	success	0.999041	Obese	9	84	0.107143	0.0337468	blca
PKHD1	0.0221822	0.465445	success	0.999041	Normal_weight	4	139	0.028777	0.0141799	blca
PKHD1	0.0221822	0.465445	success	0.999041	Obese	9	84	0.107143	0.0337468	blca
MICAL1	-0.0267914	0.735661	success	0.999041	Normal_weight	3	139	0.0215827	0.0123256	blca
MICAL1	-0.0267914	0.735661	success	0.999041	Obese	1	84	0.0119048	0.0118337	blca
PPIL4	-0.0186087	0.778631	success	0.999041	Normal_weight	4	139	0.028777	0.0141799	blca
PPIL4	-0.0186087	0.778631	success	0.999041	Obese	2	84	0.0238095	0.0166342	blca
TULP4	0.0201057	0.608351	success	0.999041	Normal_weight	4	139	0.028777	0.0141799	blca
TULP4	0.0201057	0.608351	success	0.999041	Obese	3	84	0.0357143	0.0202481	blca
RNF216	0.0259407	0.581492	success	0.999041	Normal_weight	1	139	0.00719424	0.00716832	blca
RNF216	0.0259407	0.581492	success	0.999041	Obese	3	84	0.0357143	0.0202481	blca
ADCYAP1R1	0.00721203	0.918985	success	0.999041	Normal_weight	2	139	0.0143885	0.0101007	blca
ADCYAP1R1	0.00721203	0.918985	success	0.999041	Obese	2	84	0.0238095	0.0166342	blca
GLI3	-0.0292666	0.541736	success	0.999041	Normal_weight	5	139	0.0359712	0.0157948	blca
GLI3	-0.0292666	0.541736	success	0.999041	Obese	3	84	0.0357143	0.0202481	blca
PURB	0.0546696	0.350298	success	0.999041	Normal_weight	1	139	0.00719424	0.00716832	blca
PURB	0.0546696	0.350298	success	0.999041	Obese	3	84	0.0357143	0.0202481	blca
ABCA13	0.00435274	0.893571	success	0.999041	Normal_weight	8	139	0.057554	0.0197542	blca
ABCA13	0.00435274	0.893571	success	0.999041	Obese	5	84	0.0595238	0.0258154	blca
ANKIB1	0.0289611	0.513714	success	0.999041	Normal_weight	4	139	0.028777	0.0141799	blca
ANKIB1	0.0289611	0.513714	success	0.999041	Obese	4	84	0.047619	0.0232357	blca
COL1A2	0.146031	9.97121e-09	success	4.03527e-06	Normal_weight	2	139	0.0143885	0.0101007	blca
COL1A2	0.146031	9.97121e-09	success	4.03527e-06	Obese	5	84	0.0595238	0.0258154	blca
CYP3A4	0.0931305	0.0624588	success	0.841329	Obese	4	84	0.047619	0.0232357	blca
MBLAC1	0.0871308	0.0888719	success	0.925322	Obese	3	84	0.0357143	0.0202481	blca
PIK3CG	0.0563902	0.222493	success	0.999041	Normal_weight	1	139	0.00719424	0.00716832	blca
PIK3CG	0.0563902	0.222493	success	0.999041	Obese	3	84	0.0357143	0.0202481	blca
GIMAP8	0.0299815	0.614263	success	0.999041	Normal_weight	2	139	0.0143885	0.0101007	blca
GIMAP8	0.0299815	0.614263	success	0.999041	Obese	3	84	0.0357143	0.0202481	blca
TNKS	0.0812529	0.0672131	success	0.841329	Normal_weight	3	139	0.0215827	0.0123256	blca
TNKS	0.0812529	0.0672131	success	0.841329	Obese	3	84	0.0357143	0.0202481	blca
MCM4	-0.0136179	0.803475	success	0.999041	Normal_weight	1	139	0.00719424	0.00716832	blca
MCM4	-0.0136179	0.803475	success	0.999041	Obese	2	84	0.0238095	0.0166342	blca
RP1	0.013171	0.743722	success	0.999041	Normal_weight	7	139	0.0503597	0.0185487	blca
RP1	0.013171	0.743722	success	0.999041	Obese	6	84	0.0714286	0.0280998	blca
INTS8	0.0591983	0.25991	success	0.999041	Normal_weight	1	139	0.00719424	0.00716832	blca
INTS8	0.0591983	0.25991	success	0.999041	Obese	3	84	0.0357143	0.0202481	blca
RNF19A	-0.0032439	0.956023	success	0.999041	Obese	3	84	0.0357143	0.0202481	blca
WASHC5	0.077324	0.0676454	success	0.841329	Normal_weight	1	139	0.00719424	0.00716832	blca
WASHC5	0.077324	0.0676454	success	0.841329	Obese	4	84	0.047619	0.0232357	blca
FAM135B	-0.0131395	0.746164	success	0.999041	Normal_weight	8	139	0.057554	0.0197542	blca
FAM135B	-0.0131395	0.746164	success	0.999041	Obese	5	84	0.0595238	0.0258154	blca
PHF24	-0.00761379	0.911644	success	0.999041	Normal_weight	3	139	0.0215827	0.0123256	blca
PHF24	-0.00761379	0.911644	success	0.999041	Obese	2	84	0.0238095	0.0166342	blca
RUSC2	0.0657327	0.138933	success	0.99186	Obese	4	84	0.047619	0.0232357	blca
FRMPD1	0.0797512	0.0340758	success	0.677686	Normal_weight	2	139	0.0143885	0.0101007	blca
FRMPD1	0.0797512	0.0340758	success	0.677686	Obese	7	84	0.0833333	0.0301561	blca
HNRNPK	0.041486	0.464371	success	0.999041	Normal_weight	1	139	0.00719424	0.00716832	blca
HNRNPK	0.041486	0.464371	success	0.999041	Obese	2	84	0.0238095	0.0166342	blca
PTCH1	0.0304624	0.433929	success	0.999041	Normal_weight	2	139	0.0143885	0.0101007	blca
PTCH1	0.0304624	0.433929	success	0.999041	Obese	4	84	0.047619	0.0232357	blca
ABCA1	0.0406142	0.411299	success	0.999041	Normal_weight	1	139	0.00719424	0.00716832	blca
ABCA1	0.0406142	0.411299	success	0.999041	Obese	4	84	0.047619	0.0232357	blca
PRRC2B	0.0496941	0.268321	success	0.999041	Normal_weight	2	139	0.0143885	0.0101007	blca
PRRC2B	0.0496941	0.268321	success	0.999041	Obese	5	84	0.0595238	0.0258154	blca
ABCA2	0.00972343	0.88006	success	0.999041	Normal_weight	2	139	0.0143885	0.0101007	blca
ABCA2	0.00972343	0.88006	success	0.999041	Obese	2	84	0.0238095	0.0166342	blca
OPTN	-0.0969326	0.244871	success	0.999041	Normal_weight	2	139	0.0143885	0.0101007	blca
OPTN	-0.0969326	0.244871	success	0.999041	Obese	1	84	0.0119048	0.0118337	blca
POLR3A	-0.0163504	0.790713	success	0.999041	Normal_weight	4	139	0.028777	0.0141799	blca
POLR3A	-0.0163504	0.790713	success	0.999041	Obese	3	84	0.0357143	0.0202481	blca
SEC31B	0.0226925	0.634162	success	0.999041	Normal_weight	3	139	0.0215827	0.0123256	blca
SEC31B	0.0226925	0.634162	success	0.999041	Obese	3	84	0.0357143	0.0202481	blca
FAM160A2	0.0346403	0.522149	success	0.999041	Normal_weight	1	139	0.00719424	0.00716832	blca
FAM160A2	0.0346403	0.522149	success	0.999041	Obese	4	84	0.047619	0.0232357	blca
USP47	0.0100638	0.840895	success	0.999041	Normal_weight	3	139	0.0215827	0.0123256	blca
USP47	0.0100638	0.840895	success	0.999041	Obese	4	84	0.047619	0.0232357	blca
CAPRIN1	0.0676782	0.181493	success	0.999041	Normal_weight	1	139	0.00719424	0.00716832	blca
CAPRIN1	0.0676782	0.181493	success	0.999041	Obese	4	84	0.047619	0.0232357	blca
PRDM11	0.0719868	0.147649	success	0.997152	Normal_weight	1	139	0.00719424	0.00716832	blca
PRDM11	0.0719868	0.147649	success	0.997152	Obese	3	84	0.0357143	0.0202481	blca
FAM111B	0.0244325	0.688004	success	0.999041	Normal_weight	2	139	0.0143885	0.0101007	blca
FAM111B	0.0244325	0.688004	success	0.999041	Obese	3	84	0.0357143	0.0202481	blca
KCNA5	0.0800624	0.0556889	success	0.804888	Normal_weight	2	139	0.0143885	0.0101007	blca
KCNA5	0.0800624	0.0556889	success	0.804888	Obese	5	84	0.0595238	0.0258154	blca
SLCO1B1	0.049977	0.265033	success	0.999041	Normal_weight	1	139	0.00719424	0.00716832	blca
SLCO1B1	0.049977	0.265033	success	0.999041	Obese	4	84	0.047619	0.0232357	blca
C2CD5	0.023392	0.679825	success	0.999041	Normal_weight	3	139	0.0215827	0.0123256	blca
C2CD5	0.023392	0.679825	success	0.999041	Obese	3	84	0.0357143	0.0202481	blca
ARNTL2	0.0286198	0.632341	success	0.999041	Normal_weight	3	139	0.0215827	0.0123256	blca
ARNTL2	0.0286198	0.632341	success	0.999041	Obese	3	84	0.0357143	0.0202481	blca
LRRK2	-0.0477574	0.200319	success	0.999041	Normal_weight	14	139	0.100719	0.0255268	blca
LRRK2	-0.0477574	0.200319	success	0.999041	Obese	5	84	0.0595238	0.0258154	blca
TNS2	-0.102018	0.262047	success	0.999041	Normal_weight	3	139	0.0215827	0.0123256	blca
TNS2	-0.102018	0.262047	success	0.999041	Obese	2	84	0.0238095	0.0166342	blca
ERBB3	0.00796562	0.773591	success	0.999041	Normal_weight	12	139	0.0863309	0.0238216	blca
ERBB3	0.00796562	0.773591	success	0.999041	Obese	9	84	0.107143	0.0337468	blca
TCP11L2	0.10807	0.00412529	success	0.170914	Normal_weight	1	139	0.00719424	0.00716832	blca
TCP11L2	0.10807	0.00412529	success	0.170914	Obese	3	84	0.0357143	0.0202481	blca
PRDM4	0.0729649	0.0482184	success	0.774472	Normal_weight	1	139	0.00719424	0.00716832	blca
PRDM4	0.0729649	0.0482184	success	0.774472	Obese	4	84	0.047619	0.0232357	blca
VSIG10	-0.055881	0.48115	success	0.999041	Normal_weight	3	139	0.0215827	0.0123256	blca
VSIG10	-0.055881	0.48115	success	0.999041	Obese	1	84	0.0119048	0.0118337	blca
CIT	0.0279419	0.398826	success	0.999041	Normal_weight	6	139	0.0431655	0.0172377	blca
CIT	0.0279419	0.398826	success	0.999041	Obese	7	84	0.0833333	0.0301561	blca
RNF10	0.0109086	0.864972	success	0.999041	Normal_weight	4	139	0.028777	0.0141799	blca
RNF10	0.0109086	0.864972	success	0.999041	Obese	2	84	0.0238095	0.0166342	blca
SUPT20H	0.0615208	0.17371	success	0.999041	Normal_weight	3	139	0.0215827	0.0123256	blca
SUPT20H	0.0615208	0.17371	success	0.999041	Obese	4	84	0.047619	0.0232357	blca
COL4A2	-0.00105444	0.985583	success	0.999041	Normal_weight	2	139	0.0143885	0.0101007	blca
COL4A2	-0.00105444	0.985583	success	0.999041	Obese	3	84	0.0357143	0.0202481	blca
REC8	-0.0415809	0.585921	success	0.999041	Normal_weight	2	139	0.0143885	0.0101007	blca
REC8	-0.0415809	0.585921	success	0.999041	Obese	1	84	0.0119048	0.0118337	blca
YLPM1	0.0654439	0.167904	success	0.999041	Obese	4	84	0.047619	0.0232357	blca
TSHR	-0.0313983	0.696283	success	0.999041	Normal_weight	2	139	0.0143885	0.0101007	blca
TSHR	-0.0313983	0.696283	success	0.999041	Obese	2	84	0.0238095	0.0166342	blca
TRPM1	-0.0270013	0.654265	success	0.999041	Normal_weight	2	139	0.0143885	0.0101007	blca
TRPM1	-0.0270013	0.654265	success	0.999041	Obese	2	84	0.0238095	0.0166342	blca
SMAD3	0.00350327	0.954376	success	0.999041	Normal_weight	2	139	0.0143885	0.0101007	blca
SMAD3	0.00350327	0.954376	success	0.999041	Obese	2	84	0.0238095	0.0166342	blca
UBN1	-0.0111525	0.872425	success	0.999041	Normal_weight	1	139	0.00719424	0.00716832	blca
UBN1	-0.0111525	0.872425	success	0.999041	Obese	2	84	0.0238095	0.0166342	blca
MYH11	0.0195747	0.60763	success	0.999041	Normal_weight	5	139	0.0359712	0.0157948	blca
MYH11	0.0195747	0.60763	success	0.999041	Obese	7	84	0.0833333	0.0301561	blca
ABCC1	0.0607273	0.156338	success	0.999041	Normal_weight	4	139	0.028777	0.0141799	blca
ABCC1	0.0607273	0.156338	success	0.999041	Obese	2	84	0.0238095	0.0166342	blca
SMG1	0.0119402	0.760972	success	0.999041	Normal_weight	5	139	0.0359712	0.0157948	blca
SMG1	0.0119402	0.760972	success	0.999041	Obese	6	84	0.0714286	0.0280998	blca
DNAH3	0.0102402	0.733754	success	0.999041	Normal_weight	8	139	0.057554	0.0197542	blca
DNAH3	0.0102402	0.733754	success	0.999041	Obese	9	84	0.107143	0.0337468	blca
IL21R	-0.0409881	0.619861	success	0.999041	Normal_weight	2	139	0.0143885	0.0101007	blca
IL21R	-0.0409881	0.619861	success	0.999041	Obese	1	84	0.0119048	0.0118337	blca
RSPRY1	-0.0295109	0.688755	success	0.999041	Normal_weight	2	139	0.0143885	0.0101007	blca
RSPRY1	-0.0295109	0.688755	success	0.999041	Obese	1	84	0.0119048	0.0118337	blca
HYDIN	0.0357701	0.243107	success	0.999041	Normal_weight	5	139	0.0359712	0.0157948	blca
HYDIN	0.0357701	0.243107	success	0.999041	Obese	9	84	0.107143	0.0337468	blca
ADAMTS18	0.0433323	0.225511	success	0.999041	Normal_weight	6	139	0.0431655	0.0172377	blca
ADAMTS18	0.0433323	0.225511	success	0.999041	Obese	6	84	0.0714286	0.0280998	blca
MBTPS1	-0.0183994	0.717501	success	0.999041	Normal_weight	7	139	0.0503597	0.0185487	blca
MBTPS1	-0.0183994	0.717501	success	0.999041	Obese	3	84	0.0357143	0.0202481	blca
CDRT1	0.000691213	0.992402	success	0.999041	Normal_weight	2	139	0.0143885	0.0101007	blca
CDRT1	0.000691213	0.992402	success	0.999041	Obese	2	84	0.0238095	0.0166342	blca
KIAA0100	0.038182	0.350506	success	0.999041	Normal_weight	3	139	0.0215827	0.0123256	blca
KIAA0100	0.038182	0.350506	success	0.999041	Obese	4	84	0.047619	0.0232357	blca
TOP2A	0.0509354	0.28168	success	0.999041	Normal_weight	1	139	0.00719424	0.00716832	blca
TOP2A	0.0509354	0.28168	success	0.999041	Obese	3	84	0.0357143	0.0202481	blca
KLHL11	0.0167943	0.772883	success	0.999041	Normal_weight	3	139	0.0215827	0.0123256	blca
KLHL11	0.0167943	0.772883	success	0.999041	Obese	2	84	0.0238095	0.0166342	blca
MYCBPAP	0.0535657	0.25224	success	0.999041	Normal_weight	2	139	0.0143885	0.0101007	blca
MYCBPAP	0.0535657	0.25224	success	0.999041	Obese	5	84	0.0595238	0.0258154	blca
ABCA5	-0.00334661	0.954649	success	0.999041	Normal_weight	2	139	0.0143885	0.0101007	blca
ABCA5	-0.00334661	0.954649	success	0.999041	Obese	2	84	0.0238095	0.0166342	blca
DNAI2	-0.0269313	0.672996	success	0.999041	Normal_weight	3	139	0.0215827	0.0123256	blca
DNAI2	-0.0269313	0.672996	success	0.999041	Obese	1	84	0.0119048	0.0118337	blca
RNF213	0.0126883	0.665192	success	0.999041	Normal_weight	10	139	0.0719424	0.0219166	blca
RNF213	0.0126883	0.665192	success	0.999041	Obese	9	84	0.107143	0.0337468	blca
RIOK3	-0.0338273	0.676226	success	0.999041	Normal_weight	1	139	0.00719424	0.00716832	blca
RIOK3	-0.0338273	0.676226	success	0.999041	Obese	2	84	0.0238095	0.0166342	blca
TRAPPC8	-0.00755919	0.899321	success	0.999041	Normal_weight	1	139	0.00719424	0.00716832	blca
TRAPPC8	-0.00755919	0.899321	success	0.999041	Obese	1	84	0.0119048	0.0118337	blca
ELOA2	0.0479742	0.263898	success	0.999041	Normal_weight	3	139	0.0215827	0.0123256	blca
ELOA2	0.0479742	0.263898	success	0.999041	Obese	4	84	0.047619	0.0232357	blca
CACNA1A	0.00452077	0.900743	success	0.999041	Normal_weight	10	139	0.0719424	0.0219166	blca
CACNA1A	0.00452077	0.900743	success	0.999041	Obese	4	84	0.047619	0.0232357	blca
CYP4F2	0.0593132	0.303455	success	0.999041	Normal_weight	1	139	0.00719424	0.00716832	blca
CYP4F2	0.0593132	0.303455	success	0.999041	Obese	2	84	0.0238095	0.0166342	blca
GPATCH1	0.0268725	0.630623	success	0.999041	Normal_weight	3	139	0.0215827	0.0123256	blca
GPATCH1	0.0268725	0.630623	success	0.999041	Obese	4	84	0.047619	0.0232357	blca
ZNF585B	0.00885287	0.891083	success	0.999041	Normal_weight	1	139	0.00719424	0.00716832	blca
ZNF585B	0.00885287	0.891083	success	0.999041	Obese	1	84	0.0119048	0.0118337	blca
CYP2F1	-0.0414069	0.61669	success	0.999041	Normal_weight	2	139	0.0143885	0.0101007	blca
CYP2F1	-0.0414069	0.61669	success	0.999041	Obese	1	84	0.0119048	0.0118337	blca
ZC3H4	0.0213344	0.708927	success	0.999041	Normal_weight	1	139	0.00719424	0.00716832	blca
ZC3H4	0.0213344	0.708927	success	0.999041	Obese	1	84	0.0119048	0.0118337	blca
NLRP2	-0.00680906	0.903653	success	0.999041	Normal_weight	3	139	0.0215827	0.0123256	blca
NLRP2	-0.00680906	0.903653	success	0.999041	Obese	3	84	0.0357143	0.0202481	blca
ZCCHC3	-0.0645444	0.425876	success	0.999041	Normal_weight	3	139	0.0215827	0.0123256	blca
ZCCHC3	-0.0645444	0.425876	success	0.999041	Obese	1	84	0.0119048	0.0118337	blca
EPB41L1	-0.0313431	0.696744	success	0.999041	Normal_weight	2	139	0.0143885	0.0101007	blca
EPB41L1	-0.0313431	0.696744	success	0.999041	Obese	1	84	0.0119048	0.0118337	blca
LAMA5	-0.0178471	0.709366	success	0.999041	Normal_weight	3	139	0.0215827	0.0123256	blca
LAMA5	-0.0178471	0.709366	success	0.999041	Obese	3	84	0.0357143	0.0202481	blca
TIAM1	-0.0433547	0.275439	success	0.999041	Normal_weight	6	139	0.0431655	0.0172377	blca
TIAM1	-0.0433547	0.275439	success	0.999041	Obese	4	84	0.047619	0.0232357	blca
TTC3	-0.0330331	0.422421	success	0.999041	Normal_weight	9	139	0.0647482	0.0208723	blca
TTC3	-0.0330331	0.422421	success	0.999041	Obese	4	84	0.047619	0.0232357	blca
THAP7	0.0355513	0.575476	success	0.999041	Normal_weight	1	139	0.00719424	0.00716832	blca
THAP7	0.0355513	0.575476	success	0.999041	Obese	2	84	0.0238095	0.0166342	blca
POLDIP3	0.0695751	0.135665	success	0.99186	Obese	4	84	0.047619	0.0232357	blca
FAM120C	0.019094	0.723692	success	0.999041	Normal_weight	3	139	0.0215827	0.0123256	blca
FAM120C	0.019094	0.723692	success	0.999041	Obese	3	84	0.0357143	0.0202481	blca
ESX1	0.0487345	0.417044	success	0.999041	Normal_weight	1	139	0.00719424	0.00716832	blca
ESX1	0.0487345	0.417044	success	0.999041	Obese	3	84	0.0357143	0.0202481	blca
ARHGEF10L	-0.0297434	0.710226	success	0.999041	Normal_weight	1	139	0.00719424	0.00716832	blca
ARHGEF10L	-0.0297434	0.710226	success	0.999041	Obese	1	84	0.0119048	0.0118337	blca
MYOM3	-0.0265726	0.576522	success	0.999041	Normal_weight	5	139	0.0359712	0.0157948	blca
MYOM3	-0.0265726	0.576522	success	0.999041	Obese	3	84	0.0357143	0.0202481	blca
ELAVL4	0.0559335	0.158132	success	0.999041	Normal_weight	1	139	0.00719424	0.00716832	blca
ELAVL4	0.0559335	0.158132	success	0.999041	Obese	3	84	0.0357143	0.0202481	blca
ATP8B2	0.0417358	0.426911	success	0.999041	Normal_weight	2	139	0.0143885	0.0101007	blca
ATP8B2	0.0417358	0.426911	success	0.999041	Obese	4	84	0.047619	0.0232357	blca
F5	-0.0412925	0.351585	success	0.999041	Normal_weight	8	139	0.057554	0.0197542	blca
F5	-0.0412925	0.351585	success	0.999041	Obese	3	84	0.0357143	0.0202481	blca
EXOC8	0.0127861	0.840895	success	0.999041	Normal_weight	2	139	0.0143885	0.0101007	blca
EXOC8	0.0127861	0.840895	success	0.999041	Obese	1	84	0.0119048	0.0118337	blca
PLB1	-0.0172484	0.75562	success	0.999041	Normal_weight	3	139	0.0215827	0.0123256	blca
PLB1	-0.0172484	0.75562	success	0.999041	Obese	2	84	0.0238095	0.0166342	blca
TUBA3E	-0.11612	0.256624	success	0.999041	Normal_weight	3	139	0.0215827	0.0123256	blca
TUBA3D	0.044154	0.470879	success	0.999041	Normal_weight	1	139	0.00719424	0.00716832	blca
TUBA3D	0.044154	0.470879	success	0.999041	Obese	2	84	0.0238095	0.0166342	blca
SCN1A	-0.0833279	0.0984713	success	0.946187	Normal_weight	8	139	0.057554	0.0197542	blca
SCN1A	-0.0833279	0.0984713	success	0.946187	Obese	4	84	0.047619	0.0232357	blca
COL5A2	0.0402886	0.26575	success	0.999041	Normal_weight	4	139	0.028777	0.0141799	blca
COL5A2	0.0402886	0.26575	success	0.999041	Obese	4	84	0.047619	0.0232357	blca
GIGYF2	0.019418	0.754405	success	0.999041	Obese	2	84	0.0238095	0.0166342	blca
UGT1A1	0.0184398	0.749765	success	0.999041	Normal_weight	3	139	0.0215827	0.0123256	blca
UGT1A1	0.0184398	0.749765	success	0.999041	Obese	1	84	0.0119048	0.0118337	blca
SETD5	-0.0363839	0.518339	success	0.999041	Normal_weight	4	139	0.028777	0.0141799	blca
SETD5	-0.0363839	0.518339	success	0.999041	Obese	2	84	0.0238095	0.0166342	blca
WNT7A	0.068286	0.218118	success	0.999041	Obese	3	84	0.0357143	0.0202481	blca
TGM4	0.0082138	0.891395	success	0.999041	Obese	2	84	0.0238095	0.0166342	blca
PROS1	-0.0579762	0.380721	success	0.999041	Normal_weight	3	139	0.0215827	0.0123256	blca
PROS1	-0.0579762	0.380721	success	0.999041	Obese	1	84	0.0119048	0.0118337	blca
CMSS1	0.0974365	0.0192638	success	0.524196	Normal_weight	1	139	0.00719424	0.00716832	blca
CMSS1	0.0974365	0.0192638	success	0.524196	Obese	4	84	0.047619	0.0232357	blca
YEATS2	0.0184292	0.718361	success	0.999041	Normal_weight	4	139	0.028777	0.0141799	blca
YEATS2	0.0184292	0.718361	success	0.999041	Obese	2	84	0.0238095	0.0166342	blca
UGT3A2	-0.138747	0.155739	success	0.999041	Normal_weight	2	139	0.0143885	0.0101007	blca
ITGA2	-0.0601235	0.502581	success	0.999041	Normal_weight	2	139	0.0143885	0.0101007	blca
RHOBTB3	-0.0239885	0.760486	success	0.999041	Normal_weight	2	139	0.0143885	0.0101007	blca
RHOBTB3	-0.0239885	0.760486	success	0.999041	Obese	2	84	0.0238095	0.0166342	blca
SEC24A	-0.0265313	0.716296	success	0.999041	Normal_weight	2	139	0.0143885	0.0101007	blca
SEC24A	-0.0265313	0.716296	success	0.999041	Obese	1	84	0.0119048	0.0118337	blca
COL23A1	0.0377835	0.548036	success	0.999041	Normal_weight	1	139	0.00719424	0.00716832	blca
COL23A1	0.0377835	0.548036	success	0.999041	Obese	1	84	0.0119048	0.0118337	blca
OR14J1	0.0478803	0.426949	success	0.999041	Normal_weight	1	139	0.00719424	0.00716832	blca
OR14J1	0.0478803	0.426949	success	0.999041	Obese	2	84	0.0238095	0.0166342	blca
FANCE	0.0789164	0.136415	success	0.99186	Obese	1	84	0.0119048	0.0118337	blca
SLC26A8	-0.106622	0.114245	success	0.974426	Normal_weight	5	139	0.0359712	0.0157948	blca
SLC26A8	-0.106622	0.114245	success	0.974426	Obese	1	84	0.0119048	0.0118337	blca
CUL9	-0.00568846	0.891836	success	0.999041	Normal_weight	5	139	0.0359712	0.0157948	blca
CUL9	-0.00568846	0.891836	success	0.999041	Obese	4	84	0.047619	0.0232357	blca
SIM1	-0.0163984	0.778076	success	0.999041	Normal_weight	3	139	0.0215827	0.0123256	blca
SIM1	-0.0163984	0.778076	success	0.999041	Obese	1	84	0.0119048	0.0118337	blca
TXLNB	-0.0282658	0.700158	success	0.999041	Normal_weight	3	139	0.0215827	0.0123256	blca
TXLNB	-0.0282658	0.700158	success	0.999041	Obese	2	84	0.0238095	0.0166342	blca
SNX13	-0.0893327	0.355255	success	0.999041	Normal_weight	3	139	0.0215827	0.0123256	blca
ELMO1	0.0267076	0.569167	success	0.999041	Normal_weight	2	139	0.0143885	0.0101007	blca
ELMO1	0.0267076	0.569167	success	0.999041	Obese	3	84	0.0357143	0.0202481	blca
SLC26A4	-0.0706994	0.357304	success	0.999041	Normal_weight	3	139	0.0215827	0.0123256	blca
PHF20L1	0.046476	0.259695	success	0.999041	Normal_weight	3	139	0.0215827	0.0123256	blca
PHF20L1	0.046476	0.259695	success	0.999041	Obese	3	84	0.0357143	0.0202481	blca
FAM83H	0.00940128	0.835657	success	0.999041	Normal_weight	4	139	0.028777	0.0141799	blca
FAM83H	0.00940128	0.835657	success	0.999041	Obese	4	84	0.047619	0.0232357	blca
SMARCA2	0.00195866	0.95731	success	0.999041	Normal_weight	7	139	0.0503597	0.0185487	blca
SMARCA2	0.00195866	0.95731	success	0.999041	Obese	5	84	0.0595238	0.0258154	blca
CNTLN	-0.0222528	0.679102	success	0.999041	Normal_weight	4	139	0.028777	0.0141799	blca
CNTLN	-0.0222528	0.679102	success	0.999041	Obese	2	84	0.0238095	0.0166342	blca
VPS13A	0.0411542	0.376581	success	0.999041	Normal_weight	2	139	0.0143885	0.0101007	blca
VPS13A	0.0411542	0.376581	success	0.999041	Obese	4	84	0.047619	0.0232357	blca
RXRA	0.0183355	0.603063	success	0.999041	Normal_weight	4	139	0.028777	0.0141799	blca
RXRA	0.0183355	0.603063	success	0.999041	Obese	6	84	0.0714286	0.0280998	blca
LARP4B	0.0136392	0.804795	success	0.999041	Normal_weight	2	139	0.0143885	0.0101007	blca
LARP4B	0.0136392	0.804795	success	0.999041	Obese	2	84	0.0238095	0.0166342	blca
TASOR2	-0.0165013	0.687706	success	0.999041	Normal_weight	6	139	0.0431655	0.0172377	blca
TASOR2	-0.0165013	0.687706	success	0.999041	Obese	4	84	0.047619	0.0232357	blca
WAPL	-0.138934	0.101895	success	0.946369	Normal_weight	4	139	0.028777	0.0141799	blca
CEP55	-0.0798281	0.355241	success	0.999041	Normal_weight	2	139	0.0143885	0.0101007	blca
CEP55	-0.0798281	0.355241	success	0.999041	Obese	1	84	0.0119048	0.0118337	blca
CFAP58	0.0514863	0.343281	success	0.999041	Normal_weight	1	139	0.00719424	0.00716832	blca
CFAP58	0.0514863	0.343281	success	0.999041	Obese	3	84	0.0357143	0.0202481	blca
PNLIP	-0.00474134	0.948886	success	0.999041	Normal_weight	1	139	0.00719424	0.00716832	blca
PNLIP	-0.00474134	0.948886	success	0.999041	Obese	1	84	0.0119048	0.0118337	blca
AMBRA1	-0.0418146	0.485947	success	0.999041	Normal_weight	2	139	0.0143885	0.0101007	blca
AMBRA1	-0.0418146	0.485947	success	0.999041	Obese	1	84	0.0119048	0.0118337	blca
EXPH5	-0.0102724	0.798298	success	0.999041	Normal_weight	9	139	0.0647482	0.0208723	blca
EXPH5	-0.0102724	0.798298	success	0.999041	Obese	2	84	0.0238095	0.0166342	blca
KRT6C	0.0204213	0.762113	success	0.999041	Normal_weight	2	139	0.0143885	0.0101007	blca
KRT6C	0.0204213	0.762113	success	0.999041	Obese	1	84	0.0119048	0.0118337	blca
USP15	0.0269534	0.565227	success	0.999041	Normal_weight	2	139	0.0143885	0.0101007	blca
USP15	0.0269534	0.565227	success	0.999041	Obese	3	84	0.0357143	0.0202481	blca
DUSP6	0.00706603	0.913547	success	0.999041	Normal_weight	2	139	0.0143885	0.0101007	blca
DUSP6	0.00706603	0.913547	success	0.999041	Obese	2	84	0.0238095	0.0166342	blca
ATP2B1	0.0329032	0.494618	success	0.999041	Normal_weight	2	139	0.0143885	0.0101007	blca
ATP2B1	0.0329032	0.494618	success	0.999041	Obese	4	84	0.047619	0.0232357	blca
EEA1	0.0102752	0.813462	success	0.999041	Normal_weight	2	139	0.0143885	0.0101007	blca
EEA1	0.0102752	0.813462	success	0.999041	Obese	2	84	0.0238095	0.0166342	blca
NOS1	0.0108764	0.809342	success	0.999041	Normal_weight	2	139	0.0143885	0.0101007	blca
NOS1	0.0108764	0.809342	success	0.999041	Obese	4	84	0.047619	0.0232357	blca
CLIP1	0.0667466	0.0215499	success	0.549166	Normal_weight	4	139	0.028777	0.0141799	blca
CLIP1	0.0667466	0.0215499	success	0.549166	Obese	7	84	0.0833333	0.0301561	blca
POLE	0.0201051	0.520045	success	0.999041	Normal_weight	9	139	0.0647482	0.0208723	blca
POLE	0.0201051	0.520045	success	0.999041	Obese	7	84	0.0833333	0.0301561	blca
PAN3	0.0654157	0.243908	success	0.999041	Obese	2	84	0.0238095	0.0166342	blca
ARID4A	0.0733668	0.0466409	success	0.774472	Normal_weight	2	139	0.0143885	0.0101007	blca
ARID4A	0.0733668	0.0466409	success	0.774472	Obese	4	84	0.047619	0.0232357	blca
SECISBP2L	0.0328327	0.609052	success	0.999041	Normal_weight	1	139	0.00719424	0.00716832	blca
SECISBP2L	0.0328327	0.609052	success	0.999041	Obese	2	84	0.0238095	0.0166342	blca
SYNM	-0.0166342	0.814082	success	0.999041	Normal_weight	3	139	0.0215827	0.0123256	blca
SYNM	-0.0166342	0.814082	success	0.999041	Obese	2	84	0.0238095	0.0166342	blca
ZNF75A	0.0789164	0.136415	success	0.99186	Obese	1	84	0.0119048	0.0118337	blca
ABCC6	0.027649	0.645242	success	0.999041	Normal_weight	1	139	0.00719424	0.00716832	blca
ABCC6	0.027649	0.645242	success	0.999041	Obese	3	84	0.0357143	0.0202481	blca
ATP2A1	0.00951853	0.873655	success	0.999041	Normal_weight	1	139	0.00719424	0.00716832	blca
ATP2A1	0.00951853	0.873655	success	0.999041	Obese	1	84	0.0119048	0.0118337	blca
MAPK3	-0.00489169	0.938245	success	0.999041	Normal_weight	2	139	0.0143885	0.0101007	blca
MAPK3	-0.00489169	0.938245	success	0.999041	Obese	1	84	0.0119048	0.0118337	blca
ITGAM	0.0122453	0.796221	success	0.999041	Normal_weight	2	139	0.0143885	0.0101007	blca
ITGAM	0.0122453	0.796221	success	0.999041	Obese	3	84	0.0357143	0.0202481	blca
ZC3H18	0.0399992	0.520971	success	0.999041	Normal_weight	2	139	0.0143885	0.0101007	blca
ZC3H18	0.0399992	0.520971	success	0.999041	Obese	1	84	0.0119048	0.0118337	blca
ABHD15	-0.0485407	0.532725	success	0.999041	Normal_weight	2	139	0.0143885	0.0101007	blca
ABHD15	-0.0485407	0.532725	success	0.999041	Obese	1	84	0.0119048	0.0118337	blca
SUZ12	-0.0338638	0.603639	success	0.999041	Normal_weight	4	139	0.028777	0.0141799	blca
SUZ12	-0.0338638	0.603639	success	0.999041	Obese	1	84	0.0119048	0.0118337	blca
ZNF521	-0.0232371	0.621782	success	0.999041	Normal_weight	7	139	0.0503597	0.0185487	blca
ZNF521	-0.0232371	0.621782	success	0.999041	Obese	3	84	0.0357143	0.0202481	blca
RTTN	-0.00713198	0.881768	success	0.999041	Normal_weight	4	139	0.028777	0.0141799	blca
RTTN	-0.00713198	0.881768	success	0.999041	Obese	3	84	0.0357143	0.0202481	blca
MYO1F	-0.00387762	0.932475	success	0.999041	Normal_weight	5	139	0.0359712	0.0157948	blca
MYO1F	-0.00387762	0.932475	success	0.999041	Obese	3	84	0.0357143	0.0202481	blca
LDLR	0.124722	4.83059e-06	success	0.000390981	Normal_weight	2	139	0.0143885	0.0101007	blca
LDLR	0.124722	4.83059e-06	success	0.000390981	Obese	1	84	0.0119048	0.0118337	blca
ZFP30	-0.0400159	0.627275	success	0.999041	Normal_weight	2	139	0.0143885	0.0101007	blca
ZFP30	-0.0400159	0.627275	success	0.999041	Obese	1	84	0.0119048	0.0118337	blca
ZIK1	0.0441725	0.364334	success	0.999041	Normal_weight	3	139	0.0215827	0.0123256	blca
ZIK1	0.0441725	0.364334	success	0.999041	Obese	2	84	0.0238095	0.0166342	blca
TBC1D20	0.0350622	0.547232	success	0.999041	Normal_weight	1	139	0.00719424	0.00716832	blca
TBC1D20	0.0350622	0.547232	success	0.999041	Obese	2	84	0.0238095	0.0166342	blca
TTLL9	-0.0403316	0.62486	success	0.999041	Normal_weight	1	139	0.00719424	0.00716832	blca
TTLL9	-0.0403316	0.62486	success	0.999041	Obese	1	84	0.0119048	0.0118337	blca
RALGAPB	-0.064627	0.270265	success	0.999041	Normal_weight	4	139	0.028777	0.0141799	blca
RALGAPB	-0.064627	0.270265	success	0.999041	Obese	3	84	0.0357143	0.0202481	blca
PCNT	-0.0209907	0.526038	success	0.999041	Normal_weight	11	139	0.0791367	0.022897	blca
PCNT	-0.0209907	0.526038	success	0.999041	Obese	7	84	0.0833333	0.0301561	blca
MTMR3	0.0177864	0.714568	success	0.999041	Normal_weight	3	139	0.0215827	0.0123256	blca
MTMR3	0.0177864	0.714568	success	0.999041	Obese	3	84	0.0357143	0.0202481	blca
CNKSR2	0.0224016	0.638908	success	0.999041	Normal_weight	1	139	0.00719424	0.00716832	blca
CNKSR2	0.0224016	0.638908	success	0.999041	Obese	3	84	0.0357143	0.0202481	blca
RPGR	0.0316087	0.471181	success	0.999041	Normal_weight	3	139	0.0215827	0.0123256	blca
RPGR	0.0316087	0.471181	success	0.999041	Obese	2	84	0.0238095	0.0166342	blca
WDR45	-0.00695048	0.919129	success	0.999041	Normal_weight	2	139	0.0143885	0.0101007	blca
WDR45	-0.00695048	0.919129	success	0.999041	Obese	1	84	0.0119048	0.0118337	blca
FBXO42	-0.107836	0.0968178	success	0.946187	Normal_weight	6	139	0.0431655	0.0172377	blca
FBXO42	-0.107836	0.0968178	success	0.946187	Obese	1	84	0.0119048	0.0118337	blca
EPHA8	-0.0226768	0.735358	success	0.999041	Normal_weight	3	139	0.0215827	0.0123256	blca
EPHA8	-0.0226768	0.735358	success	0.999041	Obese	1	84	0.0119048	0.0118337	blca
HTR1D	0.0249073	0.707087	success	0.999041	Normal_weight	2	139	0.0143885	0.0101007	blca
HTR1D	0.0249073	0.707087	success	0.999041	Obese	2	84	0.0238095	0.0166342	blca
CRYBG2	-0.0240174	0.740212	success	0.999041	Normal_weight	2	139	0.0143885	0.0101007	blca
CRYBG2	-0.0240174	0.740212	success	0.999041	Obese	1	84	0.0119048	0.0118337	blca
PKLR	-0.20249	0.0587996	success	0.829342	Normal_weight	2	139	0.0143885	0.0101007	blca
CRB1	0.0119509	0.782448	success	0.999041	Normal_weight	6	139	0.0431655	0.0172377	blca
CRB1	0.0119509	0.782448	success	0.999041	Obese	4	84	0.047619	0.0232357	blca
ZNF281	-0.014707	0.821904	success	0.999041	Normal_weight	3	139	0.0215827	0.0123256	blca
ZNF281	-0.014707	0.821904	success	0.999041	Obese	1	84	0.0119048	0.0118337	blca
GPR37L1	-0.0310667	0.699059	success	0.999041	Normal_weight	4	139	0.028777	0.0141799	blca
GPR37L1	-0.0310667	0.699059	success	0.999041	Obese	1	84	0.0119048	0.0118337	blca
KLHL12	0.0771094	0.148708	success	0.997382	Normal_weight	2	139	0.0143885	0.0101007	blca
KLHL12	0.0771094	0.148708	success	0.997382	Obese	3	84	0.0357143	0.0202481	blca
TARBP1	0.00529028	0.921646	success	0.999041	Normal_weight	4	139	0.028777	0.0141799	blca
TARBP1	0.00529028	0.921646	success	0.999041	Obese	3	84	0.0357143	0.0202481	blca
IFT172	-0.0420213	0.463511	success	0.999041	Normal_weight	3	139	0.0215827	0.0123256	blca
IFT172	-0.0420213	0.463511	success	0.999041	Obese	2	84	0.0238095	0.0166342	blca
TET3	0.0140891	0.786375	success	0.999041	Normal_weight	2	139	0.0143885	0.0101007	blca
TET3	0.0140891	0.786375	success	0.999041	Obese	4	84	0.047619	0.0232357	blca
MAP2	-0.0536983	0.345007	success	0.999041	Normal_weight	2	139	0.0143885	0.0101007	blca
MAP2	-0.0536983	0.345007	success	0.999041	Obese	2	84	0.0238095	0.0166342	blca
SLC4A3	-0.0690948	0.45209	success	0.999041	Normal_weight	3	139	0.0215827	0.0123256	blca
CHL1	0.0234477	0.621859	success	0.999041	Normal_weight	2	139	0.0143885	0.0101007	blca
CHL1	0.0234477	0.621859	success	0.999041	Obese	2	84	0.0238095	0.0166342	blca
PRRT3	-0.047999	0.455469	success	0.999041	Normal_weight	4	139	0.028777	0.0141799	blca
PRRT3	-0.047999	0.455469	success	0.999041	Obese	2	84	0.0238095	0.0166342	blca
ACOX2	-0.0240188	0.740199	success	0.999041	Normal_weight	3	139	0.0215827	0.0123256	blca
ACOX2	-0.0240188	0.740199	success	0.999041	Obese	2	84	0.0238095	0.0166342	blca
FRG2C	-0.0491506	0.571633	success	0.999041	Normal_weight	3	139	0.0215827	0.0123256	blca
FRG2C	-0.0491506	0.571633	success	0.999041	Obese	2	84	0.0238095	0.0166342	blca
FILIP1L	-0.113601	0.264691	success	0.999041	Normal_weight	3	139	0.0215827	0.0123256	blca
ADGRL3	-0.0327376	0.460732	success	0.999041	Normal_weight	9	139	0.0647482	0.0208723	blca
ADGRL3	-0.0327376	0.460732	success	0.999041	Obese	3	84	0.0357143	0.0202481	blca
MEPE	0.0501118	0.359164	success	0.999041	Normal_weight	1	139	0.00719424	0.00716832	blca
MEPE	0.0501118	0.359164	success	0.999041	Obese	3	84	0.0357143	0.0202481	blca
KIAA1109	-0.00111709	0.973156	success	0.999041	Normal_weight	10	139	0.0719424	0.0219166	blca
KIAA1109	-0.00111709	0.973156	success	0.999041	Obese	6	84	0.0714286	0.0280998	blca
PLEKHG4B	0.019579	0.716447	success	0.999041	Normal_weight	4	139	0.028777	0.0141799	blca
PLEKHG4B	0.019579	0.716447	success	0.999041	Obese	2	84	0.0238095	0.0166342	blca
ICE1	-0.039719	0.380601	success	0.999041	Normal_weight	6	139	0.0431655	0.0172377	blca
ICE1	-0.039719	0.380601	success	0.999041	Obese	1	84	0.0119048	0.0118337	blca
CDH12	0.00497468	0.913941	success	0.999041	Normal_weight	4	139	0.028777	0.0141799	blca
CDH12	0.00497468	0.913941	success	0.999041	Obese	3	84	0.0357143	0.0202481	blca
ADAMTS12	-0.00337153	0.927985	success	0.999041	Normal_weight	8	139	0.057554	0.0197542	blca
ADAMTS12	-0.00337153	0.927985	success	0.999041	Obese	6	84	0.0714286	0.0280998	blca
MROH2B	-0.0265309	0.565127	success	0.999041	Normal_weight	8	139	0.057554	0.0197542	blca
MROH2B	-0.0265309	0.565127	success	0.999041	Obese	2	84	0.0238095	0.0166342	blca
ANKRD55	0.000620947	0.991457	success	0.999041	Normal_weight	2	139	0.0143885	0.0101007	blca
ANKRD55	0.000620947	0.991457	success	0.999041	Obese	2	84	0.0238095	0.0166342	blca
TBC1D9B	-0.168288	0.100447	success	0.946187	Normal_weight	4	139	0.028777	0.0141799	blca
TBC1D9B	-0.168288	0.100447	success	0.946187	Obese	1	84	0.0119048	0.0118337	blca
CCHCR1	0.0486087	0.281128	success	0.999041	Normal_weight	4	139	0.028777	0.0141799	blca
CCHCR1	0.0486087	0.281128	success	0.999041	Obese	4	84	0.047619	0.0232357	blca
BNIP5	0.0376868	0.480647	success	0.999041	Normal_weight	3	139	0.0215827	0.0123256	blca
BNIP5	0.0376868	0.480647	success	0.999041	Obese	3	84	0.0357143	0.0202481	blca
ADGRF1	0.0709439	0.195604	success	0.999041	Normal_weight	2	139	0.0143885	0.0101007	blca
ADGRF1	0.0709439	0.195604	success	0.999041	Obese	2	84	0.0238095	0.0166342	blca
MMS22L	-0.00287803	0.958607	success	0.999041	Normal_weight	2	139	0.0143885	0.0101007	blca
MMS22L	-0.00287803	0.958607	success	0.999041	Obese	1	84	0.0119048	0.0118337	blca
IKZF1	-0.03053	0.70357	success	0.999041	Normal_weight	3	139	0.0215827	0.0123256	blca
IKZF1	-0.03053	0.70357	success	0.999041	Obese	2	84	0.0238095	0.0166342	blca
ZKSCAN5	-0.00315206	0.957252	success	0.999041	Normal_weight	4	139	0.028777	0.0141799	blca
ZKSCAN5	-0.00315206	0.957252	success	0.999041	Obese	2	84	0.0238095	0.0166342	blca
CNTNAP2	0.02488	0.457971	success	0.999041	Normal_weight	5	139	0.0359712	0.0157948	blca
CNTNAP2	0.02488	0.457971	success	0.999041	Obese	4	84	0.047619	0.0232357	blca
NOS3	-0.00254061	0.961464	success	0.999041	Normal_weight	4	139	0.028777	0.0141799	blca
NOS3	-0.00254061	0.961464	success	0.999041	Obese	2	84	0.0238095	0.0166342	blca
CHPF2	-0.0373886	0.647683	success	0.999041	Normal_weight	2	139	0.0143885	0.0101007	blca
CHPF2	-0.0373886	0.647683	success	0.999041	Obese	1	84	0.0119048	0.0118337	blca
CSMD1	-0.026428	0.457257	success	0.999041	Normal_weight	12	139	0.0863309	0.0238216	blca
CSMD1	-0.026428	0.457257	success	0.999041	Obese	5	84	0.0595238	0.0258154	blca
KCNQ3	0.0185051	0.689143	success	0.999041	Normal_weight	4	139	0.028777	0.0141799	blca
KCNQ3	0.0185051	0.689143	success	0.999041	Obese	4	84	0.047619	0.0232357	blca
ECM2	0.0210352	0.694682	success	0.999041	Normal_weight	5	139	0.0359712	0.0157948	blca
ECM2	0.0210352	0.694682	success	0.999041	Obese	3	84	0.0357143	0.0202481	blca
TMEM245	-0.0338497	0.650196	success	0.999041	Normal_weight	2	139	0.0143885	0.0101007	blca
KIAA1217	-0.0305837	0.538664	success	0.999041	Normal_weight	6	139	0.0431655	0.0172377	blca
KIAA1217	-0.0305837	0.538664	success	0.999041	Obese	3	84	0.0357143	0.0202481	blca
NCOA4	0.00900737	0.898252	success	0.999041	Normal_weight	2	139	0.0143885	0.0101007	blca
NCOA4	0.00900737	0.898252	success	0.999041	Obese	1	84	0.0119048	0.0118337	blca
LRRC4C	-0.102352	0.260835	success	0.999041	Normal_weight	4	139	0.028777	0.0141799	blca
CATSPER1	-0.000504414	0.993986	success	0.999041	Normal_weight	2	139	0.0143885	0.0101007	blca
CATSPER1	-0.000504414	0.993986	success	0.999041	Obese	1	84	0.0119048	0.0118337	blca
RSF1	-0.0196464	0.663435	success	0.999041	Normal_weight	6	139	0.0431655	0.0172377	blca
RSF1	-0.0196464	0.663435	success	0.999041	Obese	4	84	0.047619	0.0232357	blca
NLRX1	0.0267054	0.684893	success	0.999041	Normal_weight	1	139	0.00719424	0.00716832	blca
NLRX1	0.0267054	0.684893	success	0.999041	Obese	1	84	0.0119048	0.0118337	blca
ETV6	0.0624692	0.10525	success	0.962347	Normal_weight	3	139	0.0215827	0.0123256	blca
ETV6	0.0624692	0.10525	success	0.962347	Obese	3	84	0.0357143	0.0202481	blca
GRIN2B	-0.0405862	0.518894	success	0.999041	Normal_weight	4	139	0.028777	0.0141799	blca
GRIN2B	-0.0405862	0.518894	success	0.999041	Obese	2	84	0.0238095	0.0166342	blca
SLC4A8	-0.0604722	0.419296	success	0.999041	Normal_weight	6	139	0.0431655	0.0172377	blca
SLC4A8	-0.0604722	0.419296	success	0.999041	Obese	1	84	0.0119048	0.0118337	blca
LRIG3	0.026876	0.607597	success	0.999041	Normal_weight	3	139	0.0215827	0.0123256	blca
LRIG3	0.026876	0.607597	success	0.999041	Obese	3	84	0.0357143	0.0202481	blca
SRGAP1	-0.227646	0.0388272	success	0.725882	Normal_weight	4	139	0.028777	0.0141799	blca
NUP107	-0.091859	0.179361	success	0.999041	Normal_weight	7	139	0.0503597	0.0185487	blca
NUP107	-0.091859	0.179361	success	0.999041	Obese	1	84	0.0119048	0.0118337	blca
C12orf43	0.0229419	0.731267	success	0.999041	Normal_weight	2	139	0.0143885	0.0101007	blca
C12orf43	0.0229419	0.731267	success	0.999041	Obese	2	84	0.0238095	0.0166342	blca
CCDC62	-0.0427383	0.6067	success	0.999041	Normal_weight	3	139	0.0215827	0.0123256	blca
CCDC62	-0.0427383	0.6067	success	0.999041	Obese	1	84	0.0119048	0.0118337	blca
KBTBD7	-0.0238066	0.742246	success	0.999041	Normal_weight	4	139	0.028777	0.0141799	blca
KBTBD7	-0.0238066	0.742246	success	0.999041	Obese	1	84	0.0119048	0.0118337	blca
GPC5	0.0474471	0.247943	success	0.999041	Normal_weight	3	139	0.0215827	0.0123256	blca
GPC5	0.0474471	0.247943	success	0.999041	Obese	4	84	0.047619	0.0232357	blca
NYNRIN	-0.056422	0.305873	success	0.999041	Normal_weight	8	139	0.057554	0.0197542	blca
NYNRIN	-0.056422	0.305873	success	0.999041	Obese	3	84	0.0357143	0.0202481	blca
ARMH4	-0.0360498	0.631334	success	0.999041	Normal_weight	3	139	0.0215827	0.0123256	blca
ARMH4	-0.0360498	0.631334	success	0.999041	Obese	1	84	0.0119048	0.0118337	blca
MTHFD1	-0.0856669	0.328107	success	0.999041	Normal_weight	3	139	0.0215827	0.0123256	blca
FLRT2	-0.0693936	0.146035	success	0.992375	Normal_weight	6	139	0.0431655	0.0172377	blca
FLRT2	-0.0693936	0.146035	success	0.992375	Obese	3	84	0.0357143	0.0202481	blca
CCDC88C	-0.0357445	0.564217	success	0.999041	Normal_weight	4	139	0.028777	0.0141799	blca
CCDC88C	-0.0357445	0.564217	success	0.999041	Obese	1	84	0.0119048	0.0118337	blca
ATG2B	-0.052669	0.333957	success	0.999041	Normal_weight	6	139	0.0431655	0.0172377	blca
ATG2B	-0.052669	0.333957	success	0.999041	Obese	1	84	0.0119048	0.0118337	blca
TTBK2	0.0381327	0.371814	success	0.999041	Normal_weight	3	139	0.0215827	0.0123256	blca
TTBK2	0.0381327	0.371814	success	0.999041	Obese	2	84	0.0238095	0.0166342	blca
PRTG	-0.0417875	0.531665	success	0.999041	Normal_weight	5	139	0.0359712	0.0157948	blca
PRTG	-0.0417875	0.531665	success	0.999041	Obese	2	84	0.0238095	0.0166342	blca
GRIN2A	0.0263595	0.520053	success	0.999041	Normal_weight	5	139	0.0359712	0.0157948	blca
GRIN2A	0.0263595	0.520053	success	0.999041	Obese	3	84	0.0357143	0.0202481	blca
NFAT5	0.0117997	0.785249	success	0.999041	Normal_weight	5	139	0.0359712	0.0157948	blca
NFAT5	0.0117997	0.785249	success	0.999041	Obese	3	84	0.0357143	0.0202481	blca
COG4	-0.01053	0.870128	success	0.999041	Normal_weight	3	139	0.0215827	0.0123256	blca
COG4	-0.01053	0.870128	success	0.999041	Obese	1	84	0.0119048	0.0118337	blca
CHD3	-0.0666936	0.300186	success	0.999041	Normal_weight	4	139	0.028777	0.0141799	blca
CHD3	-0.0666936	0.300186	success	0.999041	Obese	1	84	0.0119048	0.0118337	blca
SPAG5	0.0375518	0.402551	success	0.999041	Normal_weight	2	139	0.0143885	0.0101007	blca
SPAG5	0.0375518	0.402551	success	0.999041	Obese	3	84	0.0357143	0.0202481	blca
SLC35G3	-0.169644	0.0983951	success	0.946187	Normal_weight	5	139	0.0359712	0.0157948	blca
GGNBP2	-0.0262317	0.680335	success	0.999041	Normal_weight	4	139	0.028777	0.0141799	blca
GGNBP2	-0.0262317	0.680335	success	0.999041	Obese	3	84	0.0357143	0.0202481	blca
MPP2	0.0250577	0.705233	success	0.999041	Normal_weight	1	139	0.00719424	0.00716832	blca
MPP2	0.0250577	0.705233	success	0.999041	Obese	2	84	0.0238095	0.0166342	blca
TANC2	0.00542446	0.889565	success	0.999041	Normal_weight	4	139	0.028777	0.0141799	blca
TANC2	0.00542446	0.889565	success	0.999041	Obese	5	84	0.0595238	0.0258154	blca
SCN4A	-0.0117427	0.855928	success	0.999041	Normal_weight	2	139	0.0143885	0.0101007	blca
SCN4A	-0.0117427	0.855928	success	0.999041	Obese	1	84	0.0119048	0.0118337	blca
ABCA9	-0.0415584	0.467823	success	0.999041	Normal_weight	6	139	0.0431655	0.0172377	blca
ABCA9	-0.0415584	0.467823	success	0.999041	Obese	2	84	0.0238095	0.0166342	blca
ALYREF	0.00271309	0.960159	success	0.999041	Normal_weight	2	139	0.0143885	0.0101007	blca
ALYREF	0.00271309	0.960159	success	0.999041	Obese	2	84	0.0238095	0.0166342	blca
DUS1L	0.0131102	0.836718	success	0.999041	Normal_weight	4	139	0.028777	0.0141799	blca
DUS1L	0.0131102	0.836718	success	0.999041	Obese	1	84	0.0119048	0.0118337	blca
WDR45B	-0.196118	0.0904278	success	0.930132	Normal_weight	4	139	0.028777	0.0141799	blca
MTCL1	-0.0110459	0.883742	success	0.999041	Normal_weight	1	139	0.00719424	0.00716832	blca
MTCL1	-0.0110459	0.883742	success	0.999041	Obese	1	84	0.0119048	0.0118337	blca
MYO9B	0.0112914	0.794661	success	0.999041	Normal_weight	4	139	0.028777	0.0141799	blca
MYO9B	0.0112914	0.794661	success	0.999041	Obese	3	84	0.0357143	0.0202481	blca
UPF1	-0.00145622	0.978939	success	0.999041	Normal_weight	4	139	0.028777	0.0141799	blca
UPF1	-0.00145622	0.978939	success	0.999041	Obese	1	84	0.0119048	0.0118337	blca
ZNF229	-0.0968399	0.143037	success	0.99186	Normal_weight	7	139	0.0503597	0.0185487	blca
ZNF229	-0.0968399	0.143037	success	0.99186	Obese	1	84	0.0119048	0.0118337	blca
TMX4	0.0163259	0.779448	success	0.999041	Normal_weight	3	139	0.0215827	0.0123256	blca
TMX4	0.0163259	0.779448	success	0.999041	Obese	3	84	0.0357143	0.0202481	blca
SEL1L2	-0.0548995	0.428556	success	0.999041	Normal_weight	3	139	0.0215827	0.0123256	blca
SEL1L2	-0.0548995	0.428556	success	0.999041	Obese	2	84	0.0238095	0.0166342	blca
ZMYND8	-0.0728462	0.189849	success	0.999041	Normal_weight	7	139	0.0503597	0.0185487	blca
ZMYND8	-0.0728462	0.189849	success	0.999041	Obese	2	84	0.0238095	0.0166342	blca
RTEL1	-0.017027	0.770288	success	0.999041	Normal_weight	5	139	0.0359712	0.0157948	blca
RTEL1	-0.017027	0.770288	success	0.999041	Obese	2	84	0.0238095	0.0166342	blca
RBM10	-0.0186372	0.669639	success	0.999041	Normal_weight	5	139	0.0359712	0.0157948	blca
RBM10	-0.0186372	0.669639	success	0.999041	Obese	4	84	0.047619	0.0232357	blca
DCAF12L2	0.0151299	0.810561	success	0.999041	Normal_weight	3	139	0.0215827	0.0123256	blca
DCAF12L2	0.0151299	0.810561	success	0.999041	Obese	2	84	0.0238095	0.0166342	blca
SAGE1	0.0470813	0.327634	success	0.999041	Normal_weight	1	139	0.00719424	0.00716832	blca
SAGE1	0.0470813	0.327634	success	0.999041	Obese	3	84	0.0357143	0.0202481	blca
PGM1	-0.0242116	0.758486	success	0.999041	Normal_weight	2	139	0.0143885	0.0101007	blca
PGM1	-0.0242116	0.758486	success	0.999041	Obese	1	84	0.0119048	0.0118337	blca
ELF3	-0.0126354	0.593033	success	0.999041	Normal_weight	22	139	0.158273	0.0309587	blca
ELF3	-0.0126354	0.593033	success	0.999041	Obese	12	84	0.142857	0.0381802	blca
BTG2	-0.0168761	0.811576	success	0.999041	Normal_weight	3	139	0.0215827	0.0123256	blca
BTG2	-0.0168761	0.811576	success	0.999041	Obese	1	84	0.0119048	0.0118337	blca
RGS7	-0.0545441	0.459371	success	0.999041	Normal_weight	3	139	0.0215827	0.0123256	blca
RGS7	-0.0545441	0.459371	success	0.999041	Obese	1	84	0.0119048	0.0118337	blca
OR6F1	0.00470764	0.938443	success	0.999041	Normal_weight	2	139	0.0143885	0.0101007	blca
OR6F1	0.00470764	0.938443	success	0.999041	Obese	3	84	0.0357143	0.0202481	blca
ROCK2	0.0204546	0.655874	success	0.999041	Normal_weight	4	139	0.028777	0.0141799	blca
ROCK2	0.0204546	0.655874	success	0.999041	Obese	3	84	0.0357143	0.0202481	blca
ADD2	0.0429473	0.411213	success	0.999041	Normal_weight	2	139	0.0143885	0.0101007	blca
ADD2	0.0429473	0.411213	success	0.999041	Obese	4	84	0.047619	0.0232357	blca
DOCK3	-0.0356218	0.545166	success	0.999041	Normal_weight	4	139	0.028777	0.0141799	blca
DOCK3	-0.0356218	0.545166	success	0.999041	Obese	3	84	0.0357143	0.0202481	blca
PARP14	0.0295067	0.486337	success	0.999041	Normal_weight	5	139	0.0359712	0.0157948	blca
PARP14	0.0295067	0.486337	success	0.999041	Obese	6	84	0.0714286	0.0280998	blca
CLSTN2	0.0796802	0.0442033	success	0.771223	Normal_weight	3	139	0.0215827	0.0123256	blca
CLSTN2	0.0796802	0.0442033	success	0.771223	Obese	5	84	0.0595238	0.0258154	blca
ATP13A4	-0.000180798	0.997372	success	0.999041	Normal_weight	3	139	0.0215827	0.0123256	blca
ATP13A4	-0.000180798	0.997372	success	0.999041	Obese	3	84	0.0357143	0.0202481	blca
IL31RA	0.00680754	0.923627	success	0.999041	Normal_weight	1	139	0.00719424	0.00716832	blca
IL31RA	0.00680754	0.923627	success	0.999041	Obese	2	84	0.0238095	0.0166342	blca
PCDHA13	-0.0526977	0.418813	success	0.999041	Normal_weight	3	139	0.0215827	0.0123256	blca
PCDHA13	-0.0526977	0.418813	success	0.999041	Obese	1	84	0.0119048	0.0118337	blca
ENPP1	0.00103491	0.987592	success	0.999041	Normal_weight	1	139	0.00719424	0.00716832	blca
ENPP1	0.00103491	0.987592	success	0.999041	Obese	1	84	0.0119048	0.0118337	blca
ZCWPW1	-0.0179717	0.800298	success	0.999041	Normal_weight	4	139	0.028777	0.0141799	blca
ZCWPW1	-0.0179717	0.800298	success	0.999041	Obese	2	84	0.0238095	0.0166342	blca
PDCL	0.0693189	0.209209	success	0.999041	Normal_weight	2	139	0.0143885	0.0101007	blca
PDCL	0.0693189	0.209209	success	0.999041	Obese	3	84	0.0357143	0.0202481	blca
SPTAN1	-0.0162772	0.540845	success	0.999041	Normal_weight	20	139	0.143885	0.0297691	blca
SPTAN1	-0.0162772	0.540845	success	0.999041	Obese	8	84	0.0952381	0.0320282	blca
TSC1	0.00735925	0.805689	success	0.999041	Normal_weight	14	139	0.100719	0.0255268	blca
TSC1	0.00735925	0.805689	success	0.999041	Obese	8	84	0.0952381	0.0320282	blca
ARHGAP21	-0.033659	0.546699	success	0.999041	Normal_weight	4	139	0.028777	0.0141799	blca
ARHGAP21	-0.033659	0.546699	success	0.999041	Obese	3	84	0.0357143	0.0202481	blca
EBF3	0.00895532	0.898856	success	0.999041	Normal_weight	3	139	0.0215827	0.0123256	blca
EBF3	0.00895532	0.898856	success	0.999041	Obese	2	84	0.0238095	0.0166342	blca
GUCY2C	-0.0395492	0.468119	success	0.999041	Normal_weight	4	139	0.028777	0.0141799	blca
GUCY2C	-0.0395492	0.468119	success	0.999041	Obese	1	84	0.0119048	0.0118337	blca
ANKS1B	-0.0204429	0.743474	success	0.999041	Normal_weight	4	139	0.028777	0.0141799	blca
[truncated: 7,688 more rows]
