# Supplementary material for: Obesity-associated gene mutations across cancer types: a pan-cancer analysis of TCGA data
Source: BJC Rep. 2026 Mar 23;4:13. doi: 10.1038/s44276-026-00214-0 (PMC13009199; doi:10.1038/s44276-026-00214-0)
Supplement: Supplementary file 5 — Supplementary_table_3 [file 44276_2026_214_MOESM5_ESM.xls]

## Sheet: all_cancer_bmi_data
bmi_category	number of patients	cancer_type
Normal_Underweight	150	blca
Overweight_Obese	212	blca
Normal_Underweight	59	cesc
Overweight_Obese	86	cesc
Normal_Underweight	14	chol
Overweight_Obese	30	chol
Normal_Underweight	78	coad
Overweight_Obese	155	coad
Normal_Underweight	18	dlbc
Overweight_Obese	15	dlbc
Normal_Underweight	97	esca
Overweight_Obese	78	esca
Normal_Underweight	51	kirp
Overweight_Obese	162	kirp
Normal_Underweight	60	lihc
Overweight_Obese	70	lihc
Normal_Underweight	22	read
Overweight_Obese	52	read
Normal_Underweight	84	skcm
Overweight_Obese	166	skcm
Normal_Underweight	38	thym
Overweight_Obese	62	thym
Normal_Underweight	97	ucec
Overweight_Obese	420	ucec
Normal_Underweight	17	ucs
Overweight_Obese	35	ucs
Normal_Underweight	17	uvm
Overweight_Obese	36	uvm
