# Supplementary material for: Obesity-associated gene mutations across cancer types: a pan-cancer analysis of TCGA data
Source: BJC Rep. 2026 Mar 23;4:13. doi: 10.1038/s44276-026-00214-0 (PMC13009199; doi:10.1038/s44276-026-00214-0)
Supplement: Supplementary file 6 — Supplementary_table_4 [file 44276_2026_214_MOESM6_ESM.xls]

## Sheet: Supplementary_table_2_BLCA_spec
HGVSc	bmi_category	EXON	count	patients	gene
c.10213G>C	≥ 25	27/27	1	TCGA-GU-AATP	BRCA2
c.1142A>G	≥ 25	10/27	1	TCGA-K4-A6FZ	BRCA2
c.1280A>G	< 25	10/27	1	TCGA-XF-A9T3	BRCA2
c.1576G>A	≥ 25	10/27	1	TCGA-SY-A9G5	BRCA2
c.1827A>C	NA	10/27	1	TCGA-E7-A541	BRCA2
c.1947G>C	< 25	11/27	1	TCGA-4Z-AA7W	BRCA2
c.2123C>A	≥ 25	11/27	1	TCGA-DK-A3IM	BRCA2
c.227C>G	≥ 25	3/27	1	TCGA-DK-A6B5	BRCA2
c.2476G>T	< 25	11/27	1	TCGA-4Z-AA7W	BRCA2
c.2573G>C	≥ 25	11/27	1	TCGA-FD-A43P	BRCA2
c.2603C>T	< 25	11/27	1	TCGA-2F-A9KO	BRCA2
c.2689G>A	< 25	11/27	1	TCGA-4Z-AA7W	BRCA2
c.3136G>A	≥ 25	11/27	1	TCGA-ZF-A9RC	BRCA2
c.3265C>G	≥ 25	11/27	1	TCGA-G2-AA3B	BRCA2
c.3376G>A	< 25	11/27	1	TCGA-4Z-AA7W	BRCA2
c.3376G>C	≥ 25	11/27	1	TCGA-GV-A3JZ	BRCA2
c.3408A>G	≥ 25	11/27	1	TCGA-UY-A9PB	BRCA2
c.4156G>T	≥ 25	11/27	1	TCGA-GV-A3JZ	BRCA2
c.4552G>C	NA	11/27	1	TCGA-MV-A51V	BRCA2
c.4709G>C	≥ 25	11/27	1	TCGA-GV-A3JZ	BRCA2
c.5158dup	NA	11/27	1	TCGA-ZF-A9RF	BRCA2
c.5176G>A	≥ 25	11/27	1	TCGA-ZF-AA4V	BRCA2
c.5645C>G	< 25	11/27	1	TCGA-FD-A6TC	BRCA2
c.5683G>A	≥ 25	11/27	1	TCGA-GV-A3JZ	BRCA2
c.5722C>G	NA	11/27	1	TCGA-E7-A6MD	BRCA2
c.5731G>A	≥ 25	11/27	1	TCGA-GV-A3JZ	BRCA2
c.575T>C	≥ 25	7/27	1	TCGA-FT-A3EE	BRCA2
c.6241G>C	< 25	11/27	1	TCGA-DK-A1A5	BRCA2
c.6290C>T	≥ 25	11/27	1	TCGA-BL-A0C8	BRCA2
c.6385G>T	≥ 25	11/27	1	TCGA-DK-A6AW	BRCA2
c.6469C>T	< 25	11/27	1	TCGA-CF-A1HR	BRCA2
c.6772G>A	≥ 25	11/27	1	TCGA-FD-A3SS	BRCA2
c.6818G>A	< 25	11/27	1	TCGA-DK-AA71	BRCA2
c.7027G>C	≥ 25	14/27	1	TCGA-K4-AAQO	BRCA2
c.7060C>G	≥ 25	14/27	1	TCGA-XF-AAML	BRCA2
c.8191C>T	≥ 25	18/27	1	TCGA-BT-A42C	BRCA2
c.8257C>T	≥ 25	18/27	1	TCGA-BT-A42C	BRCA2
c.8264G>C	≥ 25	18/27	1	TCGA-DK-AA6L	BRCA2
c.8608C>T	NA	20/27	1	TCGA-K4-A3WS	BRCA2
c.8827C>G	≥ 25	22/27	1	TCGA-4Z-AA81	BRCA2
c.9041C>T	≥ 25	23/27	1	TCGA-ZF-A9R0	BRCA2
c.9128A>C	≥ 25	24/27	1	TCGA-DK-A6AW	BRCA2
c.9257G>A	< 25	25/27	1	TCGA-YC-A89H	BRCA2
c.9778G>C	≥ 25	27/27	1	TCGA-FD-A43P	BRCA2
c.10117G>A	≥ 25	52/69	1	TCGA-G2-AA3C	DNAH9
c.10947G>T	< 25	56/69	1	TCGA-ZF-AA51	DNAH9
c.10963G>C	< 25	56/69	1	TCGA-XF-A9T8	DNAH9
c.11548C>T	≥ 25	60/69	1	TCGA-XF-A9T0	DNAH9
c.12053C>T	≥ 25	63/69	1	TCGA-XF-A9SK	DNAH9
c.12650G>A	≥ 25	66/69	1	TCGA-S5-A6DX	DNAH9
c.12736G>A	≥ 25	67/69	1	TCGA-FD-A43N	DNAH9
c.13146G>C	NA	68/69	1	TCGA-BT-A0YX	DNAH9
c.1886G>A	NA	10/69	1	TCGA-E7-A541	DNAH9
c.2165C>T	≥ 25	13/69	1	TCGA-DK-A6B6	DNAH9
c.2423A>T	≥ 25	14/69	1	TCGA-UY-A78N	DNAH9
c.3167C>T	≥ 25	17/69	1	TCGA-DK-A6AW	DNAH9
c.3706C>A	≥ 25	19/69	1	TCGA-G2-A3IB	DNAH9
c.471G>A	≥ 25	2/69	1	TCGA-FD-A5BX	DNAH9
c.471G>A	NA	2/69	1	TCGA-KQ-A41R	DNAH9
c.4791G>C	≥ 25	22/69	1	TCGA-XF-A9T5	DNAH9
c.5215G>C	≥ 25	25/69	1	TCGA-FD-A3SM	DNAH9
c.5701G>T	≥ 25	27/69	1	TCGA-BL-A0C8	DNAH9
c.5812C>A	≥ 25	28/69	1	TCGA-YF-AA3L	DNAH9
c.5840G>A	≥ 25	29/69	1	TCGA-FD-A6TI	DNAH9
c.6196G>A	< 25	31/69	1	TCGA-XF-AAMG	DNAH9
c.6562G>A	≥ 25	32/69	1	TCGA-4Z-AA7R	DNAH9
c.6727G>A	NA	33/69	1	TCGA-BT-A20J	DNAH9
c.6760G>C	NA	34/69	1	TCGA-MV-A51V	DNAH9
c.6890_6900del	≥ 25	35/69	1	TCGA-XF-A9T0	DNAH9
c.7318G>A	≥ 25	37/69	1	TCGA-DK-A6AW	DNAH9
c.7366G>C	≥ 25	38/69	1	TCGA-4Z-AA7Y	DNAH9
c.8293G>A	< 25	43/69	1	TCGA-GD-A2C5	DNAH9
c.8705C>T	< 25	45/69	1	TCGA-KQ-A41P	DNAH9
c.9187A>C	< 25	48/69	1	TCGA-XF-A8HB	DNAH9
c.9725G>A	NA	50/69	1	TCGA-K4-A54R	DNAH9
c.1090G>C	< 25	9/17	1	TCGA-G2-A3VY	GRIA4
c.1201G>A	≥ 25	10/17	1	TCGA-GU-AATQ	GRIA4
c.1380C>G	NA	11/17	1	TCGA-BT-A0YX	GRIA4
c.173C>T	≥ 25	3/17	1	TCGA-DK-A6AW	GRIA4
c.1748A>T	≥ 25	12/17	1	TCGA-DK-A6B2	GRIA4
c.1774G>T	≥ 25	12/17	1	TCGA-GC-A3RD	GRIA4
c.1853T>C	≥ 25	13/17	1	TCGA-CU-A3QU	GRIA4
c.1907C>T	≥ 25	13/17	1	TCGA-XF-A9ST	GRIA4
c.190T>A	< 25	3/17	1	TCGA-XF-AAMG	GRIA4
c.1961C>T	≥ 25	13/17	1	TCGA-C4-A0EZ	GRIA4
c.214G>C	< 25	3/17	1	TCGA-4Z-AA7Q	GRIA4
c.2233G>C	≥ 25	14/17	1	TCGA-XF-A9T0	GRIA4
c.2338G>A	≥ 25	15/17	1	TCGA-C4-A0EZ	GRIA4
c.2411A>G	≥ 25	16/17	1	TCGA-4Z-AA7R	GRIA4
c.2446G>A	< 25	16/17	1	TCGA-XF-AAMG	GRIA4
c.2629G>T	≥ 25	17/17	1	TCGA-XF-AAML	GRIA4
c.541G>A	≥ 25	5/17	1	TCGA-E7-A7DU	GRIA4
c.61G>A	≥ 25	2/17	1	TCGA-UY-A9PF	GRIA4
c.828G>A	≥ 25	7/17	1	TCGA-K4-A6MB	GRIA4
c.977G>C	≥ 25	8/17	1	TCGA-BL-A0C8	GRIA4
c.1927G>A	≥ 25	8/32	1	TCGA-BL-A0C8	PLXNA4
c.2380C>T	≥ 25	11/32	1	TCGA-DK-A6B2	PLXNA4
c.2408A>G	≥ 25	12/32	1	TCGA-DK-A6B1	PLXNA4
c.248C>T	≥ 25	2/32	1	TCGA-UY-A78O	PLXNA4
c.2739G>T	≥ 25	14/32	1	TCGA-YF-AA3L	PLXNA4
c.2827G>T	NA	14/32	1	TCGA-ZF-A9RF	PLXNA4
c.2870C>G	≥ 25	15/32	1	TCGA-FD-A62P	PLXNA4
c.3075G>C	< 25	16/32	1	TCGA-DK-A6AV	PLXNA4
c.3337G>A	≥ 25	18/32	1	TCGA-E5-A4TZ	PLXNA4
c.3940T>C	≥ 25	21/32	1	TCGA-FJ-A3Z9	PLXNA4
c.3988G>A	NA	21/32	1	TCGA-MV-A51V	PLXNA4
c.4100C>T	< 25	22/32	1	TCGA-DK-AA71	PLXNA4
c.4142G>A	NA	22/32	1	TCGA-BT-A2LB	PLXNA4
c.4555A>G	< 25	25/32	1	TCGA-ZF-AA51	PLXNA4
c.4775G>C	NA	27/32	1	TCGA-FD-A3N5	PLXNA4
c.4845G>C	NA	27/32	1	TCGA-K4-A54R	PLXNA4
c.5303_5317del	≥ 25	30/32	1	TCGA-BT-A42C	PLXNA4
c.5342C>T	NA	30/32	1	TCGA-DK-A3X1	PLXNA4
c.5584G>A	< 25	31/32	1	TCGA-XF-A9SH	PLXNA4
c.5668A>G	≥ 25	32/32	1	TCGA-UY-A78N	PLXNA4
c.674C>G	≥ 25	2/32	1	TCGA-LT-A5Z6	PLXNA4
c.833C>T	≥ 25	2/32	1	TCGA-PQ-A6FI	PLXNA4
c.994G>A	≥ 25	2/32	1	TCGA-YF-AA3L	PLXNA4
c.1046C>T	< 25	1/32	1	TCGA-XF-A9T8	UNC13C
c.1076T>A	≥ 25	1/32	1	TCGA-LT-A5Z6	UNC13C
c.1090G>T	≥ 25	1/32	1	TCGA-XF-AAN7	UNC13C
c.1123C>T	≥ 25	1/32	1	TCGA-BL-A0C8	UNC13C
c.1588G>A	≥ 25	1/32	1	TCGA-ZF-A9RC	UNC13C
c.1684G>C	≥ 25	1/32	1	TCGA-GV-A3QI	UNC13C
c.173C>A	≥ 25	1/32	1	TCGA-FD-A3B4	UNC13C
c.1745C>T	≥ 25	1/32	1	TCGA-G2-AA3B	UNC13C
c.1831C>T	≥ 25	1/32	1	TCGA-BL-A0C8	UNC13C
c.2356G>C	< 25	1/32	1	TCGA-E7-A4IJ	UNC13C
c.2911T>A	≥ 25	1/32	1	TCGA-FJ-A3Z7	UNC13C
c.3388G>C	< 25	7/32	1	TCGA-XF-A8HD	UNC13C
c.3394G>A	< 25	7/32	1	TCGA-XF-A9SY	UNC13C
c.4169G>T	≥ 25	12/32	1	TCGA-K4-AAQO	UNC13C
c.4391C>T	< 25	13/32	1	TCGA-DK-AA71	UNC13C
c.4606C>T	< 25	16/32	1	TCGA-G2-A2EF	UNC13C
c.5284A>C	≥ 25	21/32	1	TCGA-GV-A3QK	UNC13C
c.5405A>G	≥ 25	23/32	1	TCGA-FJ-A3ZE	UNC13C
c.5622del	< 25	25/32	1	TCGA-CF-A3MG	UNC13C
c.899G>T	≥ 25	1/32	1	TCGA-XF-A9T0	UNC13C
c.10540T>C	NA	22/28	1	TCGA-BT-A2LB	FCGBP
c.10708G>A	≥ 25	23/28	1	TCGA-E5-A4U1	FCGBP
c.11284C>T	≥ 25	24/28	1	TCGA-SY-A9G5	FCGBP
c.12215C>T	NA	26/28	1	TCGA-E7-A541	FCGBP
c.3239G>A	≥ 25	6/28	1	TCGA-XF-A9T0	FCGBP
c.383C>T	NA	2/28	1	TCGA-K4-A4AB	FCGBP
c.530C>T	≥ 25	2/28	1	TCGA-DK-A1AC	FCGBP
c.5566G>A	NA	12/28	1	TCGA-BT-A3PH	FCGBP
c.6493G>A	< 25	14/28	1	TCGA-4Z-AA84	FCGBP
c.6535G>T	NA	14/28	1	TCGA-BT-A20O	FCGBP
c.6587G>A	≥ 25	14/28	1	TCGA-ZF-AA4U	FCGBP
c.6587G>A	NA	14/28	1	TCGA-BT-A2LA	FCGBP
c.6688G>A	≥ 25	14/28	1	TCGA-DK-A6AW	FCGBP
c.6784G>A	≥ 25	14/28	1	TCGA-G2-A2ES	FCGBP
c.718G>A	< 25	2/28	1	TCGA-DK-AA71	FCGBP
c.7198C>T	≥ 25	15/28	1	TCGA-XF-A9ST	FCGBP
c.7300G>A	NA	15/28	1	TCGA-K4-A5RH	FCGBP
c.7951G>A	≥ 25	16/28	1	TCGA-DK-A6AW	FCGBP
c.8036T>C	≥ 25	16/28	1	TCGA-BL-A0C8	FCGBP
c.8228C>T	≥ 25	17/28	1	TCGA-GC-A3RD	FCGBP
c.8851G>A	≥ 25	19/28	1	TCGA-DK-A1AC	FCGBP
c.8912G>C	< 25	20/28	1	TCGA-GU-A767	FCGBP
c.9452G>A	≥ 25	21/28	1	TCGA-GU-AATP	FCGBP
c.9575C>T	< 25	21/28	1	TCGA-4Z-AA87	FCGBP
c.2704G>A	≥ 25	18/25	4	TCGA-BL-A0C8, TCGA-FD-A62P, TCGA-CU-A5W6, TCGA-SY-A9G5	SF3B1
c.2704G>A	< 25	18/25	2	TCGA-4Z-AA7Q, TCGA-GV-A3QF	SF3B1
c.1873C>T	< 25	14/25	1	TCGA-DK-A1AE	SF3B1
c.2078G>A	≥ 25	15/25	1	TCGA-BL-A5ZZ	SF3B1
c.2095C>G	≥ 25	15/25	1	TCGA-UY-A78N	SF3B1
c.2219G>A	NA	15/25	1	TCGA-ZF-A9R4	SF3B1
c.2578G>A	< 25	18/25	1	TCGA-XF-AAN3	SF3B1
c.2584G>A	NA	18/25	1	TCGA-GD-A3OQ	SF3B1
c.2705A>G	≥ 25	18/25	1	TCGA-ZF-AA4R	SF3B1
c.2708A>C	≥ 25	18/25	1	TCGA-G2-AA3F	SF3B1
c.3085G>A	≥ 25	21/25	1	TCGA-DK-A2I4	SF3B1
c.3490G>T	NA	23/25	1	TCGA-E7-A541	SF3B1
c.3734G>C	< 25	24/25	1	TCGA-G2-A3VY	SF3B1
c.526G>A	≥ 25	6/25	1	TCGA-GC-A3BM	SF3B1
c.554A>G	< 25	6/25	1	TCGA-FJ-A871	SF3B1
c.593G>A	< 25	6/25	1	TCGA-UY-A9PD	SF3B1
c.616C>G	≥ 25	6/25	1	TCGA-DK-AA6P	SF3B1
c.763G>A	NA	7/25	1	TCGA-DK-A3X1	SF3B1
c.1751-1G>T	≥ 25	NA	1	TCGA-DK-A3IM	ELP1
c.1760C>A	≥ 25	16/37	1	TCGA-ZF-A9RC	ELP1
c.1798C>T	≥ 25	16/37	1	TCGA-DK-AA75	ELP1
c.1906G>A	≥ 25	17/37	1	TCGA-DK-A3IV	ELP1
c.2527C>A	≥ 25	24/37	1	TCGA-GV-A3JZ	ELP1
c.2701G>C	< 25	25/37	1	TCGA-ZF-A9R2	ELP1
c.3172G>C	≥ 25	29/37	1	TCGA-SY-A9G5	ELP1
c.3286G>A	≥ 25	31/37	1	TCGA-DK-A6AW	ELP1
c.515G>A	NA	6/37	1	TCGA-BT-A20V	ELP1
c.64C>G	≥ 25	2/37	1	TCGA-GC-A4ZW	ELP1
c.824A>G	≥ 25	9/37	1	TCGA-BL-A0C8	ELP1
c.1076C>A	≥ 25	4/4	1	TCGA-S5-A6DX	NES
c.1516G>C	< 25	4/4	1	TCGA-CF-A1HS	NES
c.2602C>G	≥ 25	4/4	1	TCGA-ZF-A9R7	NES
c.2714C>G	≥ 25	4/4	1	TCGA-XF-A9ST	NES
c.2821G>A	NA	4/4	1	TCGA-BT-A20T	NES
c.2950G>A	NA	4/4	1	TCGA-K4-A54R	NES
c.3098G>A	≥ 25	4/4	1	TCGA-FD-A43N	NES
c.3106G>A	NA	4/4	1	TCGA-BT-A20R	NES
c.3190G>C	< 25	4/4	1	TCGA-ZF-AA52	NES
c.3202G>A	≥ 25	4/4	1	TCGA-2F-A9KW	NES
c.3284C>T	≥ 25	4/4	1	TCGA-DK-A3IT	NES
c.3631G>A	≥ 25	4/4	1	TCGA-ZF-A9R7	NES
c.3706C>T	NA	4/4	1	TCGA-E7-A6MD	NES
c.3769G>C	≥ 25	4/4	1	TCGA-DK-A3IK	NES
c.4385C>A	≥ 25	4/4	1	TCGA-DK-A6AW	NES
c.4469A>G	< 25	4/4	1	TCGA-CU-A0YR	NES
c.4824G>C	NA	4/4	1	TCGA-BT-A3PH	NES
c.4G>C	≥ 25	1/4	1	TCGA-BL-A0C8	NES
c.1192C>T	≥ 25	5/18	1	TCGA-BL-A0C8	TRERF1
c.145C>T	< 25	5/18	1	TCGA-CF-A47X	TRERF1
c.1585G>A	≥ 25	7/18	1	TCGA-2F-A9KR	TRERF1
c.1879G>C	≥ 25	8/18	1	TCGA-E5-A2PC	TRERF1
c.2357G>A	< 25	11/18	1	TCGA-XF-AAMT	TRERF1
c.2479G>C	< 25	12/18	1	TCGA-XF-AAMT	TRERF1
c.2488C>G	≥ 25	12/18	1	TCGA-DK-A2I1	TRERF1
c.2534C>T	≥ 25	12/18	1	TCGA-DK-A2I1	TRERF1
c.2536G>A	≥ 25	12/18	1	TCGA-G2-A2EC	TRERF1
c.2590G>T	< 25	13/18	1	TCGA-ZF-A9RG	TRERF1
c.2666A>G	≥ 25	14/18	1	TCGA-UY-A9PB	TRERF1
c.3024G>T	< 25	16/18	1	TCGA-GV-A3QF	TRERF1
c.3410G>A	NA	18/18	1	TCGA-K4-A54R	TRERF1
c.3526G>A	≥ 25	18/18	1	TCGA-FD-A3SS	TRERF1
c.403C>A	NA	5/18	1	TCGA-BT-A20N	TRERF1
c.837del	≥ 25	5/18	1	TCGA-E7-A3Y1	TRERF1
c.859G>C	≥ 25	5/18	1	TCGA-DK-A2I4	TRERF1
