# Supplementary material for: Obesity-associated gene mutations across cancer types: a pan-cancer analysis of TCGA data
Source: BJC Rep. 2026 Mar 23;4:13. doi: 10.1038/s44276-026-00214-0 (PMC13009199; doi:10.1038/s44276-026-00214-0)
Supplement: Supplementary file 7 — Supplementary_table_5 [file 44276_2026_214_MOESM7_ESM.xls]

## Sheet: blca_functional_inactivation_an
Hugo_Symbol	total_mutations	unique_patients	truncating_mutations	missense_mutations	in_frame_mutations	truncating_percent	patient_frequency	category	patients_with_biallelic	biallelic_patients_with_truncating	hotspot_positions	max_hotspot_recurrence	functional_inactivation_evidence	interpretation
ADAMTS14	9	9	1	8	0	11.1	2.49	Known_Susceptibility	0	0	0	0	NO EVIDENCE	No strong evidence of functional inactivation
ADK	5	4	2	3	0	40	1.11	Known_Susceptibility	1	1	0	0	MODERATE EVIDENCE (biallelic)	Potential biallelic inactivation in 1 patients
AMIGO3	10	10	1	9	0	10	2.77	Known_Susceptibility	0	0	0	0	NO EVIDENCE	No strong evidence of functional inactivation
ARSG	5	5	1	4	0	20	1.39	Known_Susceptibility	0	0	0	0	NO EVIDENCE	No strong evidence of functional inactivation
BMP2K	9	9	3	6	0	33.3	2.49	Known_Susceptibility	0	0	0	0	NO EVIDENCE	No strong evidence of functional inactivation
BRAT1	6	6	1	5	0	16.7	1.66	Known_Susceptibility	0	0	0	0	NO EVIDENCE	No strong evidence of functional inactivation
BRCA2	44	34	8	36	0	18.2	9.42	Known_Susceptibility	5	3	1	2	MODERATE EVIDENCE (biallelic)	Potential biallelic inactivation in 5 patients
C9orf78	6	5	1	5	0	16.7	1.39	Known_Susceptibility	1	1	0	0	MODERATE EVIDENCE (biallelic)	Potential biallelic inactivation in 1 patients
CACNA2D2	3	3	0	3	0	0	0.83	Known_Susceptibility	0	0	0	0	NO EVIDENCE	No strong evidence of functional inactivation
CAPN10	3	3	0	3	0	0	0.83	Known_Susceptibility	0	0	0	0	NO EVIDENCE	No strong evidence of functional inactivation
CCDC88B	10	7	0	10	0	0	1.94	Known_Susceptibility	2	0	0	0	MODERATE EVIDENCE (biallelic)	Potential biallelic inactivation in 2 patients
CDR2	2	2	0	2	0	0	0.55	Known_Susceptibility	0	0	0	0	NO EVIDENCE	No strong evidence of functional inactivation
CNGA1	3	3	0	3	0	0	0.83	Known_Susceptibility	0	0	0	0	NO EVIDENCE	No strong evidence of functional inactivation
COL1A2	11	9	1	10	0	9.1	2.49	Known_Susceptibility	2	0	1	2	MODERATE EVIDENCE (biallelic)	Potential biallelic inactivation in 2 patients
COL27A1	9	9	0	9	0	0	2.49	Known_Susceptibility	0	0	0	0	NO EVIDENCE	No strong evidence of functional inactivation
COL9A2	3	3	1	2	0	33.3	0.83	Known_Susceptibility	0	0	0	0	NO EVIDENCE	No strong evidence of functional inactivation
CRAT	10	10	1	9	0	10	2.77	Known_Susceptibility	0	0	0	0	NO EVIDENCE	No strong evidence of functional inactivation
DCAF12L1	7	7	1	6	0	14.3	1.94	Known_Susceptibility	0	0	0	0	NO EVIDENCE	No strong evidence of functional inactivation
DNAH9	31	29	1	30	0	3.2	8.03	Known_Susceptibility	2	1	1	2	MODERATE EVIDENCE (biallelic)	Potential biallelic inactivation in 2 patients
EFHB	11	11	0	11	0	0	3.05	Known_Susceptibility	0	0	0	0	NO EVIDENCE	No strong evidence of functional inactivation
EHMT1	6	6	0	6	0	0	1.66	Known_Susceptibility	0	0	0	0	NO EVIDENCE	No strong evidence of functional inactivation
ELP1	11	11	1	10	0	9.1	3.05	Known_Susceptibility	0	0	0	0	NO EVIDENCE	No strong evidence of functional inactivation
FAM50B	5	5	0	5	0	0	1.39	Known_Susceptibility	0	0	0	0	NO EVIDENCE	No strong evidence of functional inactivation
FBXO8	2	2	0	2	0	0	0.55	Known_Susceptibility	0	0	0	0	NO EVIDENCE	No strong evidence of functional inactivation
FCGBP	24	22	0	24	0	0	6.09	Known_Susceptibility	2	0	1	2	MODERATE EVIDENCE (biallelic)	Potential biallelic inactivation in 2 patients
FGD1	7	7	0	7	0	0	1.94	Known_Susceptibility	0	0	0	0	NO EVIDENCE	No strong evidence of functional inactivation
FIGN	8	8	2	6	0	25	2.22	Known_Susceptibility	0	0	0	0	NO EVIDENCE	No strong evidence of functional inactivation
FMO2	7	7	0	7	0	0	1.94	Known_Susceptibility	0	0	0	0	NO EVIDENCE	No strong evidence of functional inactivation
GABBR2	5	5	0	5	0	0	1.39	Known_Susceptibility	0	0	0	0	NO EVIDENCE	No strong evidence of functional inactivation
GPN3	2	2	0	2	0	0	0.55	Known_Susceptibility	0	0	0	0	NO EVIDENCE	No strong evidence of functional inactivation
GRIA4	20	18	1	19	0	5	4.99	Known_Susceptibility	2	0	0	0	MODERATE EVIDENCE (biallelic)	Potential biallelic inactivation in 2 patients
GUCY1A1	11	11	2	9	0	18.2	3.05	Known_Susceptibility	0	0	0	0	NO EVIDENCE	No strong evidence of functional inactivation
H3C7	4	4	0	4	0	0	1.11	Known_Susceptibility	0	0	0	0	NO EVIDENCE	No strong evidence of functional inactivation
HIP1R	8	8	1	7	0	12.5	2.22	Known_Susceptibility	0	0	0	0	NO EVIDENCE	No strong evidence of functional inactivation
HSPB11	2	2	0	2	0	0	0.55	Known_Susceptibility	0	0	0	0	NO EVIDENCE	No strong evidence of functional inactivation
IPPK	5	5	1	4	0	20	1.39	Known_Susceptibility	0	0	0	0	NO EVIDENCE	No strong evidence of functional inactivation
LDLR	8	8	3	5	0	37.5	2.22	Known_Susceptibility	0	0	0	0	NO EVIDENCE	No strong evidence of functional inactivation
LRFN3	7	7	2	5	0	28.6	1.94	Known_Susceptibility	0	0	0	0	NO EVIDENCE	No strong evidence of functional inactivation
MAN2A2	5	5	0	5	0	0	1.39	Known_Susceptibility	0	0	0	0	NO EVIDENCE	No strong evidence of functional inactivation
NBR1	11	11	1	10	0	9.1	3.05	Known_Susceptibility	0	0	0	0	NO EVIDENCE	No strong evidence of functional inactivation
NECTIN4	3	3	0	3	0	0	0.83	Known_Susceptibility	0	0	0	0	NO EVIDENCE	No strong evidence of functional inactivation
NES	18	17	1	17	0	5.6	4.71	Known_Susceptibility	1	0	0	0	MODERATE EVIDENCE (biallelic)	Potential biallelic inactivation in 1 patients
NOTCH4	13	12	2	11	0	15.4	3.32	Known_Susceptibility	1	0	1	2	MODERATE EVIDENCE (biallelic)	Potential biallelic inactivation in 1 patients
NUP153	12	12	0	12	0	0	3.32	Known_Susceptibility	0	0	0	0	NO EVIDENCE	No strong evidence of functional inactivation
NVL	7	7	1	6	0	14.3	1.94	Known_Susceptibility	0	0	0	0	NO EVIDENCE	No strong evidence of functional inactivation
OLFM4	3	3	0	3	0	0	0.83	Known_Susceptibility	0	0	0	0	NO EVIDENCE	No strong evidence of functional inactivation
OR2T6	5	5	0	5	0	0	1.39	Known_Susceptibility	0	0	0	0	NO EVIDENCE	No strong evidence of functional inactivation
OR6C70	2	2	0	2	0	0	0.55	Known_Susceptibility	0	0	0	0	NO EVIDENCE	No strong evidence of functional inactivation
OR8H1	7	7	1	6	0	14.3	1.94	Known_Susceptibility	0	0	0	0	NO EVIDENCE	No strong evidence of functional inactivation
OTUD7A	7	7	1	6	0	14.3	1.94	Known_Susceptibility	0	0	0	0	NO EVIDENCE	No strong evidence of functional inactivation
PDZRN3	10	10	1	9	0	10	2.77	Known_Susceptibility	0	0	0	0	NO EVIDENCE	No strong evidence of functional inactivation
PEAR1	2	2	1	1	0	50	0.55	Known_Susceptibility	0	0	0	0	NO EVIDENCE	No strong evidence of functional inactivation
PLXNA4	23	22	1	21	1	4.3	6.09	Known_Susceptibility	1	0	0	0	MODERATE EVIDENCE (biallelic)	Potential biallelic inactivation in 1 patients
PMS1	8	8	1	7	0	12.5	2.22	Known_Susceptibility	0	0	0	0	NO EVIDENCE	No strong evidence of functional inactivation
POLN	10	10	0	10	0	0	2.77	Known_Susceptibility	0	0	0	0	NO EVIDENCE	No strong evidence of functional inactivation
PTPRK	13	12	2	11	0	15.4	3.32	Known_Susceptibility	1	1	0	0	MODERATE EVIDENCE (biallelic)	Potential biallelic inactivation in 1 patients
RAB5A	3	3	0	3	0	0	0.83	Known_Susceptibility	0	0	0	0	NO EVIDENCE	No strong evidence of functional inactivation
RADIL	6	6	1	5	0	16.7	1.66	Known_Susceptibility	0	0	0	0	NO EVIDENCE	No strong evidence of functional inactivation
RCN3	1	1	1	0	0	100	0.28	Known_Susceptibility	0	0	0	0	MODERATE EVIDENCE (high truncating)	High truncating mutation rate ( 100 %)
RELCH	8	8	2	6	0	25	2.22	Known_Susceptibility	0	0	0	0	NO EVIDENCE	No strong evidence of functional inactivation
RIPK1	6	6	1	5	0	16.7	1.66	Known_Susceptibility	0	0	0	0	NO EVIDENCE	No strong evidence of functional inactivation
RNF123	14	14	2	12	0	14.3	3.88	Known_Susceptibility	0	0	1	2	WEAK EVIDENCE (recurrent hotspots)	Recurrent hotspots ( 1 positions)
SATB2	9	9	2	7	0	22.2	2.49	Known_Susceptibility	0	0	0	0	NO EVIDENCE	No strong evidence of functional inactivation
SDCCAG8	8	8	1	7	0	12.5	2.22	Known_Susceptibility	0	0	0	0	NO EVIDENCE	No strong evidence of functional inactivation
SF3B1	22	22	0	22	0	0	6.09	Known_Susceptibility	0	0	1	6	WEAK EVIDENCE (recurrent hotspots)	Recurrent hotspots ( 1 positions)
SLC23A3	8	8	2	6	0	25	2.22	Known_Susceptibility	0	0	0	0	NO EVIDENCE	No strong evidence of functional inactivation
SLC6A9	7	7	0	7	0	0	1.94	Known_Susceptibility	0	0	1	2	WEAK EVIDENCE (recurrent hotspots)	Recurrent hotspots ( 1 positions)
SNX22	2	2	0	2	0	0	0.55	Known_Susceptibility	0	0	0	0	NO EVIDENCE	No strong evidence of functional inactivation
SPATS2	8	6	2	6	0	25	1.66	Known_Susceptibility	2	1	0	0	MODERATE EVIDENCE (biallelic)	Potential biallelic inactivation in 2 patients
SRC	6	6	0	6	0	0	1.66	Known_Susceptibility	0	0	0	0	NO EVIDENCE	No strong evidence of functional inactivation
SUCO	11	11	1	10	0	9.1	3.05	Known_Susceptibility	0	0	0	0	NO EVIDENCE	No strong evidence of functional inactivation
TCFL5	7	7	0	7	0	0	1.94	Known_Susceptibility	0	0	1	2	WEAK EVIDENCE (recurrent hotspots)	Recurrent hotspots ( 1 positions)
TOPORS	10	8	1	9	0	10	2.22	Known_Susceptibility	2	0	0	0	MODERATE EVIDENCE (biallelic)	Potential biallelic inactivation in 2 patients
TRERF1	18	16	5	13	0	27.8	4.43	Known_Susceptibility	2	0	0	0	MODERATE EVIDENCE (biallelic)	Potential biallelic inactivation in 2 patients
TSKU	5	5	1	4	0	20	1.39	Known_Susceptibility	0	0	0	0	NO EVIDENCE	No strong evidence of functional inactivation
UNC13C	20	19	4	16	0	20	5.26	Known_Susceptibility	1	1	0	0	MODERATE EVIDENCE (biallelic)	Potential biallelic inactivation in 1 patients
USO1	4	4	0	4	0	0	1.11	Known_Susceptibility	0	0	0	0	NO EVIDENCE	No strong evidence of functional inactivation
VCX3B	2	2	0	2	0	0	0.55	Known_Susceptibility	0	0	0	0	NO EVIDENCE	No strong evidence of functional inactivation
VDAC2	4	4	0	4	0	0	1.11	Known_Susceptibility	0	0	0	0	NO EVIDENCE	No strong evidence of functional inactivation
WDCP	7	7	0	7	0	0	1.94	Known_Susceptibility	0	0	1	2	WEAK EVIDENCE (recurrent hotspots)	Recurrent hotspots ( 1 positions)
XPO5	10	9	2	8	0	20	2.49	Known_Susceptibility	1	0	0	0	MODERATE EVIDENCE (biallelic)	Potential biallelic inactivation in 1 patients
ZNF221	6	6	0	6	0	0	1.66	Known_Susceptibility	0	0	0	0	NO EVIDENCE	No strong evidence of functional inactivation
ZNF335	9	9	1	8	0	11.1	2.49	Known_Susceptibility	0	0	1	2	WEAK EVIDENCE (recurrent hotspots)	Recurrent hotspots ( 1 positions)
ZNF883	1	1	0	1	0	0	0.28	Known_Susceptibility	0	0	0	0	NO EVIDENCE	No strong evidence of functional inactivation
