# Supplementary material for: Obesity-associated gene mutations across cancer types: a pan-cancer analysis of TCGA data
Source: BJC Rep. 2026 Mar 23;4:13. doi: 10.1038/s44276-026-00214-0 (PMC13009199; doi:10.1038/s44276-026-00214-0)
Supplement: Supplementary file 8 — Supplementary_table_6 [file 44276_2026_214_MOESM8_ESM.xls]

## Sheet: ClueGO Results
ID	Term	Ontology Source	Term PValue	Term PValue Corrected with Benjamini-Hochberg	Group PValue	Group PValue Corrected with Benjamini-Hochberg	GOLevels	GOGroups	% Associated Genes	Nr. Genes	Associated Genes Found
GO:0045056	transcytosis	GO_BiologicalProcess-EBI-UniProt-GOA-ACAP-ARAP_25.05.2022_00h00	0.00012292	0.000983362	0.00012292	0.00018438	[2, 5]	Group0	12.5	3	[RAB5A, SRC, USO1]
GO:0070542	response to fatty acid	GO_BiologicalProcess-EBI-UniProt-GOA-ACAP-ARAP_25.05.2022_00h00	0.00290659	0.00290659	0.00290659	0.00290659	[4, 5]	Group1	4.28571	3	[CRAT, LDLR, SRC]
R-HSA:1474290	Collagen formation	REACTOME_Pathways_25.05.2022	0.000495563	0.0015858	5.52101e-05	0.00016563	[-1]	Group2	4.44444	4	[ADAMTS14, COL1A2, COL27A1, COL9A2]
R-HSA:1650808	Prolyl 4-hydroxylase converts collagen prolines to 4-hydroxyprolines	REACTOME_Reactions_25.05.2022	0.000979192	0.00130559	5.52101e-05	0.00016563	[-1]	Group2	6.25	3	[COL1A2, COL27A1, COL9A2]
R-HSA:1650814	Collagen biosynthesis and modifying enzymes	REACTOME_Pathways_25.05.2022	0.000159554	0.000850954	5.52101e-05	0.00016563	[-1]	Group2	5.97015	4	[ADAMTS14, COL1A2, COL27A1, COL9A2]
R-HSA:1980233	Collagen prolyl 3-hydroxylase converts 4-Hyp collagen to 3,4-Hyp collagen	REACTOME_Reactions_25.05.2022	0.00104001	0.00128002	5.52101e-05	0.00016563	[-1]	Group2	6.12245	3	[COL1A2, COL27A1, COL9A2]
R-HSA:1981104	Procollagen lysyl hydroxylases convert collagen lysines to 5-hydroxylysines	REACTOME_Reactions_25.05.2022	0.000920677	0.00133917	5.52101e-05	0.00016563	[-1]	Group2	6.38298	3	[COL1A2, COL27A1, COL9A2]
R-HSA:1981120	Galactosylation of collagen propeptide hydroxylysines by procollagen galactosyltransferases 1, 2.	REACTOME_Reactions_25.05.2022	0.000864431	0.00138309	5.52101e-05	0.00016563	[-1]	Group2	6.52174	3	[COL1A2, COL27A1, COL9A2]
R-HSA:1981128	Galactosylation of collagen propeptide hydroxylysines by PLOD3	REACTOME_Reactions_25.05.2022	0.000810419	0.00144074	5.52101e-05	0.00016563	[-1]	Group2	6.66667	3	[COL1A2, COL27A1, COL9A2]
R-HSA:1981157	Glucosylation of collagen propeptide hydroxylysines	REACTOME_Reactions_25.05.2022	0.000810419	0.00144074	5.52101e-05	0.00016563	[-1]	Group2	6.66667	3	[COL1A2, COL27A1, COL9A2]
R-HSA:2002428	Removal of fibrillar collagen N-propeptides	REACTOME_Reactions_25.05.2022	2.83719e-05	0.000453951	5.52101e-05	0.00016563	[-1]	Group2	20	3	[ADAMTS14, COL1A2, COL27A1]
R-HSA:2002460	P4HB binds Collagen chains	REACTOME_Reactions_25.05.2022	0.000810419	0.00144074	5.52101e-05	0.00016563	[-1]	Group2	6.66667	3	[COL1A2, COL27A1, COL9A2]
R-HSA:2022073	Procollagen triple helix formation	REACTOME_Reactions_25.05.2022	0.000979192	0.00130559	5.52101e-05	0.00016563	[-1]	Group2	6.25	3	[COL1A2, COL27A1, COL9A2]
R-HSA:2022090	Assembly of collagen fibrils and other multimeric structures	REACTOME_Pathways_25.05.2022	0.00196173	0.00209251	5.52101e-05	0.00016563	[-1]	Group2	4.91803	3	[COL1A2, COL27A1, COL9A2]
R-HSA:2089971	Secretion of collagens	REACTOME_Reactions_25.05.2022	0.000661417	0.00151181	5.52101e-05	0.00016563	[-1]	Group2	7.14286	3	[COL1A2, COL27A1, COL9A2]
R-HSA:8874081	MET activates PTK2 signaling	REACTOME_Pathways_25.05.2022	0.000242273	0.000969092	5.52101e-05	0.00016563	[-1]	Group2	10	3	[COL1A2, COL27A1, SRC]
R-HSA:8875878	MET promotes cell motility	REACTOME_Pathways_25.05.2022	0.000615971	0.00164259	5.52101e-05	0.00016563	[-1]	Group2	7.31707	3	[COL1A2, COL27A1, SRC]
R-HSA:8948216	Collagen chain trimerization	REACTOME_Pathways_25.05.2022	0.000758604	0.00151721	5.52101e-05	0.00016563	[-1]	Group2	6.81818	3	[COL1A2, COL27A1, COL9A2]
R-HSA:8948219	PLOD3 binds Lysyl hydroxylated collagen propeptides	REACTOME_Reactions_25.05.2022	0.000810419	0.00144074	5.52101e-05	0.00016563	[-1]	Group2	6.66667	3	[COL1A2, COL27A1, COL9A2]
R-HSA:8948222	PLOD3:Fe2+ dimer:Galactosyl-hydroxylysyl collagen propeptides dissociates	REACTOME_Reactions_25.05.2022	0.000810419	0.00144074	5.52101e-05	0.00016563	[-1]	Group2	6.66667	3	[COL1A2, COL27A1, COL9A2]
R-HSA:8948224	PLOD3:Fe2+ dimer:Glucosyl-galactosyl-hydroxylysyl collagen propeptides dissociates	REACTOME_Reactions_25.05.2022	0.000810419	0.00144074	5.52101e-05	0.00016563	[-1]	Group2	6.66667	3	[COL1A2, COL27A1, COL9A2]
R-HSA:8948226	Prolyl 3-hydroxylases:Fe2+:3,4-Hyp collagen propeptides dissociates	REACTOME_Reactions_25.05.2022	0.00104001	0.00128002	5.52101e-05	0.00016563	[-1]	Group2	6.12245	3	[COL1A2, COL27A1, COL9A2]
R-HSA:8948228	COLGALT1,COLGALT2 bind Lysyl hydroxylated collagen propeptides	REACTOME_Reactions_25.05.2022	0.000864431	0.00138309	5.52101e-05	0.00016563	[-1]	Group2	6.52174	3	[COL1A2, COL27A1, COL9A2]
R-HSA:8948230	P3HB binds 4-Hyp-collagen propeptides	REACTOME_Reactions_25.05.2022	0.00104001	0.00128002	5.52101e-05	0.00016563	[-1]	Group2	6.12245	3	[COL1A2, COL27A1, COL9A2]
R-HSA:8948231	COLGALT1,COLGALT2:Galactosyl-hydroxylysyl collagen propeptides dissociates	REACTOME_Reactions_25.05.2022	0.000864431	0.00138309	5.52101e-05	0.00016563	[-1]	Group2	6.52174	3	[COL1A2, COL27A1, COL9A2]
R-HSA:8948232	Lysyl hydroxylated collagen propeptides dissociate from Lysyl hydroxylases	REACTOME_Reactions_25.05.2022	0.000920677	0.00133917	5.52101e-05	0.00016563	[-1]	Group2	6.38298	3	[COL1A2, COL27A1, COL9A2]
R-HSA:8948234	P4HB:4-Hyp collagen propeptides dissociates	REACTOME_Reactions_25.05.2022	0.000810419	0.00144074	5.52101e-05	0.00016563	[-1]	Group2	6.66667	3	[COL1A2, COL27A1, COL9A2]
WP:5144	NRP1-triggered signaling pathways in pancreatic cancer	WikiPathways_23.02.2022	0.00145523	0.00166313	5.52101e-05	0.00016563	[-1]	Group2	5.45455	3	[COL1A2, PLXNA4, SRC]
GO:0030020	extracellular matrix structural constituent conferring tensile strength	GO_MolecularFunction-EBI-UniProt-GOA-ACAP-ARAP_25.05.2022_00h00	0.000615971	0.00164259	5.52101e-05	0.00016563	[3]	Group2	7.31707	3	[COL1A2, COL27A1, COL9A2]
GO:0003674	molecular_function	Enriched->GO_MolecularFunction-EBI-UniProt-GOA-ACAP-ARAP_25.05.2022_00h00	#NUM!	1		#NUM!	[0]	Group Enrichment1330572192	0.434381	80	[ADAMTS14, ADK, AMIGO3, ARSG, BMP2K, BRAT1, BRCA2, C9orf78, CACNA2D2, CAPN10, CCDC88B, CDR2, CNGA1, COL1A2, COL27A1, COL9A2, CRAT, DCAF12L1, DNAH9, EEF1AKMT4-ECE2, EFHB, EHMT1, ELP1, FAM50B, FBXO8, FCGBP, FGD1, FIGN, FMO2, GABBR2, GPN3, GRIA4, GUCY1A1, H3C7, HIP1R, HSPB11, IPPK, LDLR, MAN2A2, NBR1, NECTIN4, NES, NOTCH4, NUP153, NVL, OLFM4, OR2T6, OR6C70, OR8H1, OTUD7A, PDZRN3, PEAR1, PLXNA4, PMS1…
GO:0005198	structural molecule activity	Enriched->GO_MolecularFunction-EBI-UniProt-GOA-ACAP-ARAP_25.05.2022_00h00	#NUM!	1		#NUM!	[1]	Group Enrichment1330572192	0.696056	6	[COL1A2, COL27A1, COL9A2, H3C7, NUP153, OLFM4]
GO:0005201	extracellular matrix structural constituent	Enriched->GO_MolecularFunction-EBI-UniProt-GOA-ACAP-ARAP_25.05.2022_00h00	#NUM!	1		#NUM!	[2]	Group Enrichment1330572192	1.62162	3	[COL1A2, COL27A1, COL9A2]
GO:0008150	biological_process	Enriched->GO_BiologicalProcess-EBI-UniProt-GOA-ACAP-ARAP_25.05.2022_00h00	#NUM!	1		#NUM!	[0]	Group Enrichment1330572192	0.436826	79	[ADAMTS14, ADK, AMIGO3, ARSG, BMP2K, BRAT1, BRCA2, C9orf78, CACNA2D2, CAPN10, CCDC88B, CNGA1, COL1A2, COL27A1, COL9A2, CRAT, DCAF12L1, DNAH9, EEF1AKMT4-ECE2, EFHB, EHMT1, ELP1, FAM50B, FBXO8, FGD1, FIGN, FMO2, GABBR2, GRIA4, GUCY1A1, H3C7, HIP1R, HSPB11, IPPK, LDLR, LRFN3, MAN2A2, NBR1, NECTIN4, NES, NOTCH4, NUP153, NVL, OLFM4, OR2T6, OR6C70, OR8H1, OTUD7A, PDZRN3, PEAR1, PLXNA4, PMS1, POLN, PTPR…
GO:0032501	multicellular organismal process	Enriched->GO_BiologicalProcess-EBI-UniProt-GOA-ACAP-ARAP_25.05.2022_00h00	#NUM!	1		#NUM!	[1]	Group Enrichment1330572192	0.512755	40	[AMIGO3, BMP2K, BRCA2, CCDC88B, CNGA1, COL1A2, COL27A1, COL9A2, CRAT, DNAH9, EEF1AKMT4-ECE2, EHMT1, FMO2, GUCY1A1, HIP1R, HSPB11, LDLR, LRFN3, NBR1, NECTIN4, NES, NOTCH4, OR2T6, OR6C70, OR8H1, PEAR1, PLXNA4, RAB5A, RCN3, RIPK1, SATB2, SDCCAG8, SLC6A9, SRC, SUCO, TCFL5, TOPORS, TSKU, USO1, ZNF335]
GO:0042221	response to chemical	Enriched->GO_BiologicalProcess-EBI-UniProt-GOA-ACAP-ARAP_25.05.2022_00h00	#NUM!	1		#NUM!	[2]	Group Enrichment1330572192	0.368045	17	[CAPN10, COL1A2, CRAT, FMO2, LDLR, OR2T6, OR6C70, OR8H1, PLXNA4, PMS1, PTPRK, RCN3, RIPK1, SATB2, SRC, TRERF1, USO1]
GO:0050896	response to stimulus	Enriched->GO_BiologicalProcess-EBI-UniProt-GOA-ACAP-ARAP_25.05.2022_00h00	#NUM!	1		#NUM!	[1]	Group Enrichment1330572192	0.447141	42	[BMP2K, BRAT1, BRCA2, CAPN10, CCDC88B, CNGA1, COL1A2, CRAT, EEF1AKMT4-ECE2, EFHB, FBXO8, FGD1, FMO2, GABBR2, GRIA4, GUCY1A1, HIP1R, HSPB11, LDLR, NBR1, NOTCH4, OLFM4, OR2T6, OR6C70, OR8H1, OTUD7A, PEAR1, PLXNA4, PMS1, POLN, PTPRK, RAB5A, RADIL, RCN3, RIPK1, SATB2, SLC6A9, SRC, TOPORS, TRERF1, TSKU, USO1]
GO:1901700	response to oxygen-containing compound	Enriched->GO_BiologicalProcess-EBI-UniProt-GOA-ACAP-ARAP_25.05.2022_00h00	#NUM!	1		#NUM!	[3]	Group Enrichment1330572192	0.508475	9	[CAPN10, COL1A2, CRAT, LDLR, PTPRK, RIPK1, SRC, TRERF1, USO1]
R-HSA:1474244	Extracellular matrix organization	Enriched->REACTOME_Pathways_25.05.2022	#NUM!	1		#NUM!	[-1]	Group Enrichment1330572192	1.66113	5	[ADAMTS14, CAPN10, COL1A2, COL27A1, COL9A2]
R-HSA:162582	Signal Transduction	Enriched->REACTOME_Pathways_25.05.2022	#NUM!	1		#NUM!	[-1]	Group Enrichment1330572192	0.426522	11	[COL1A2, COL27A1, COL9A2, EEF1AKMT4-ECE2, FGD1, GABBR2, H3C7, NOTCH4, PTPRK, RIPK1, SRC]
R-HSA:6806834	Signaling by MET	Enriched->REACTOME_Pathways_25.05.2022	#NUM!	1		#NUM!	[-1]	Group Enrichment1330572192	3.79747	3	[COL1A2, COL27A1, SRC]
R-HSA:9006934	Signaling by Receptor Tyrosine Kinases	Enriched->REACTOME_Pathways_25.05.2022	#NUM!	1		#NUM!	[-1]	Group Enrichment1330572192	0.959693	5	[COL1A2, COL27A1, COL9A2, PTPRK, SRC]
